# Supplementary material for: Gene networks driving bovine milk fat synthesis during the lactation cycle
Source: BMC Genomics. 2008 Jul 31;9:366. doi: 10.1186/1471-2164-9-366 (PMC2547860; doi:10.1186/1471-2164-9-366)
Supplement: Additional file 2 — Excel file with correlation. The file contains Pearson correlations among all measurements (genes and FA yield – mole/day). Correlations were analyzed using PROC CORR of SAS (SAS Inst. Inc. Cary, NC, release 8.0). The file contains 3 sheets with correlations and a legend. [file 1471-2164-9-366-S2.xls]

## Sheet: Legend
Excel sheets contain Pearson correlations between milk FA (mol/d), indexes (e.g. desaturases, ACE), and gene expression (n-fold vs -15 d)
Correlations were analyzed using PROC CORR of SAS
The significance of the correlation is denoted by:
	P ≤ 0.0001
	P < 0.001
	P < 0.01
	P < 0.05
To take into consideration the amount of time points measured, for some genes (7 vs. 4) the data are split into two sheets.

## Sheet: 4 Time Points
	C4	C6	C8	C10	C11	C12	C14	C141	C15	C16	C9C161	C11C161	T9C161	T11C161	C17	C18	C9C181	C11C181	C12C181	C13C181	C15C181	T4C181	T5C181	T678C181	T9C181	T10C181	T11C181	T12C181	T13C181	T16C181	C182	C9T11C182	C9T12C182	T9C12C182	T9T12C182	CLA	C183N3	C183N6	C20	C202N6	C203N6	C204N6	C205N3	C22	C224N6	C225N3	C24	delta14	delta16
OSBP	-0.09121	-0.2405	-0.24787	-0.23262	-0.22348	-0.2475	-0.32194	-0.35377	-0.35145	-0.32214	-0.16468	-0.1422	-0.42803	-0.36766	-0.09641	-0.02302	-0.21535	-0.16811	-0.32213	-0.04234	-0.3238	-0.11859	-0.1854	-0.29489	-0.38868	-0.37583	-0.22774	-0.36781	-0.30382	-0.37329	-0.18733	-0.40127	-0.37839	-0.33168	0.05107	-0.33886	-0.17527	-0.28655	-0.33298	-0.03278	-0.20121	-0.37903	-0.26546	-0.35372	-0.12234	-0.15831	0.07914	-0.1924	0.12751
OSBP	0.7369	0.3696	0.3546	0.3859	0.4054	0.3554	0.224	0.1789	0.1819	0.2237	0.5422	0.5993	0.0981	0.1612	0.7225	0.9326	0.4231	0.5337	0.2237	0.8763	0.2212	0.6618	0.4918	0.2675	0.1368	0.1514	0.3963	0.161	0.2526	0.1544	0.4872	0.1234	0.1484	0.2095	0.851	0.1992	0.5162	0.2819	0.2076	0.9041	0.4549	0.1477	0.3204	0.1789	0.6517	0.5582	0.7708	0.4753	0.6379
OSBPL2	-0.08616	-0.08612	-0.11435	-0.17248	-0.40872	-0.23382	-0.19489	-0.29178	-0.25511	-0.30026	-0.36918	-0.28175	-0.38121	-0.36874	-0.19399	-0.03743	-0.36496	-0.16925	-0.17219	-0.21762	-0.18191	-0.07495	-0.0729	-0.03158	-0.24201	0.00951	-0.1346	-0.16154	-0.08121	-0.16001	-0.13845	-0.41973	-0.3182	-0.08275	-0.24883	-0.18104	-0.06032	-0.41721	-0.21133	-0.03048	-0.26322	-0.52496	0.10496	-0.41777	0.19067	-0.16543	0.21073	-0.24186	-0.19464
OSBPL2	0.751	0.7511	0.6733	0.523	0.116	0.3834	0.4695	0.2728	0.3403	0.2585	0.1594	0.2904	0.1452	0.1599	0.4716	0.8905	0.1646	0.5309	0.5237	0.4181	0.5001	0.7826	0.7885	0.9076	0.3665	0.9721	0.6192	0.55	0.765	0.5539	0.6091	0.1056	0.2297	0.7606	0.3527	0.5022	0.8244	0.1079	0.4321	0.9108	0.3246	0.0368	0.6989	0.1074	0.4793	0.5404	0.4334	0.3668	0.4701
SPHK2	-0.16726	-0.11154	-0.03961	-0.02313	-0.20198	-0.04349	-0.05134	-0.11618	-0.1739	-0.17852	-0.25023	-0.40635	-0.19619	-0.33933	-0.22486	-0.26397	-0.32525	-0.35079	-0.13792	-0.33459	-0.11058	-0.14204	-0.10003	-0.18436	-0.1564	-0.09003	-0.14511	-0.1551	-0.12637	-0.21616	-0.27671	-0.17327	-0.19638	-0.29154	-0.06207	-0.03739	-0.28729	-0.23746	-0.36747	-0.08934	-0.3856	-0.46953	-0.15456	-0.18666	0.01658	-0.20179	0.05429	-0.20503	-0.11701
SPHK2	0.5358	0.6809	0.8842	0.9322	0.4531	0.8729	0.8502	0.6683	0.5195	0.5083	0.3499	0.1183	0.4665	0.1985	0.4024	0.3232	0.219	0.1828	0.6105	0.2053	0.6835	0.5998	0.7124	0.4943	0.563	0.7402	0.5918	0.5663	0.641	0.4214	0.2995	0.521	0.466	0.2733	0.8194	0.8906	0.2806	0.3759	0.1614	0.7421	0.1402	0.0665	0.5676	0.4888	0.9514	0.4536	0.8417	0.4462	0.6661
SPTLC1	-0.17997	-0.20249	-0.22319	-0.23986	-0.36457	-0.33306	-0.35593	-0.64501	-0.48511	-0.40571	-0.26528	-0.31102	-0.6478	-0.17527	-0.02153	0.08908	-0.24674	-0.00517	-0.25473	-0.12982	-0.35951	-0.35949	0.08593	-0.05113	-0.0625	-0.23182	-0.30994	-0.30944	-0.28091	-0.36781	-0.13331	-0.69003	-0.34965	-0.18643	-0.37887	-0.32376	0.0416	-0.31203	-0.25038	-0.01797	-0.2866	-0.53837	-0.07538	-0.47155	0.23582	0.14187	-0.1513	-0.54694	-0.0046
SPTLC1	0.5048	0.452	0.406	0.3709	0.165	0.2075	0.176	0.007	0.0568	0.119	0.3207	0.241	0.0067	0.5162	0.9369	0.7429	0.3569	0.9848	0.3411	0.6318	0.1714	0.1715	0.7517	0.8509	0.8181	0.3876	0.2427	0.2435	0.2919	0.161	0.6226	0.0031	0.1843	0.4894	0.1478	0.2212	0.8784	0.2394	0.3496	0.9473	0.2818	0.0314	0.7814	0.0652	0.3793	0.6002	0.5759	0.0283	0.9865
UGCG	-0.11601	-0.31868	-0.35925	-0.36626	-0.39352	-0.37487	-0.39274	-0.27032	-0.40972	-0.27716	0.17987	0.21397	-0.38366	0.11504	0.17007	0.19925	0.00673	0.05064	-0.3484	0.17312	-0.23915	-0.31501	-0.10072	-0.02018	-0.20552	-0.18849	-0.10258	-0.37469	-0.28814	-0.38882	-0.1126	-0.50298	-0.26765	-0.24427	-0.07146	0.05678	0.05842	-0.39318	-0.06527	0.40382	-0.17466	-0.16312	-0.34634	-0.19566	-0.04581	0.47557	0.11757	0.15417	0.38548
UGCG	0.6688	0.229	0.1718	0.1629	0.1315	0.1525	0.1324	0.3113	0.115	0.2987	0.505	0.4262	0.1424	0.6714	0.5289	0.4594	0.9803	0.8523	0.186	0.5214	0.3724	0.2347	0.7105	0.9409	0.4451	0.4845	0.7054	0.1527	0.2792	0.1366	0.678	0.047	0.3163	0.3619	0.7926	0.8346	0.8298	0.1319	0.8102	0.1209	0.5177	0.5461	0.1888	0.4677	0.8662	0.0626	0.6645	0.5686	0.1403
DGAT2	0.27446	0.33249	0.4001	0.42279	0.51742	0.50697	0.45453	0.58499	0.4159	0.44769	0.11694	0.04761	0.3971	-0.02784	-0.04641	-0.12141	0.16281	-0.18816	0.2793	-0.02209	0.35462	0.46339	-0.11134	0.03045	0.15943	0.06186	0.38771	0.37346	0.29708	0.3553	0.05633	0.62463	0.37332	0.13408	0.57516	0.28151	-0.20959	0.49352	0.16195	-0.08826	0.01493	0.3516	0.09	0.2848	-0.05084	-0.07849	0.34772	0.285	-0.19099
DGAT2	0.3036	0.2083	0.1246	0.1028	0.0401	0.045	0.0769	0.0173	0.1091	0.0821	0.6662	0.861	0.1278	0.9185	0.8645	0.6542	0.5469	0.4853	0.2948	0.9353	0.1778	0.0706	0.6814	0.9109	0.5553	0.82	0.1379	0.1542	0.2638	0.1769	0.8359	0.0097	0.1544	0.6206	0.0198	0.2909	0.4359	0.0521	0.549	0.7452	0.9562	0.1817	0.7403	0.285	0.8517	0.7726	0.1869	0.2847	0.4786
OXTC1	0.13004	0.06964	-0.03983	-0.16611	-0.25423	-0.20437	-0.11834	-0.05322	-0.13019	-0.07661	-0.05205	0.0539	0.16155	0.12084	0.01754	0.22551	0.04646	0.08478	0.15476	0.0726	0.00026	0.02272	0.05373	0.37257	0.04216	0.30086	0.30189	0.17471	0.16417	0.14991	0.19789	-0.10525	0.16491	0.36417	-0.27401	0.20817	0.24231	-0.30741	0.15593	0.18639	-0.03676	-0.14221	0.02853	0.15493	0.13676	0.13492	0.14961	0.06625	-0.04731
OXTC1	0.6312	0.7977	0.8836	0.5387	0.342	0.4477	0.6625	0.8448	0.6308	0.7779	0.8482	0.8429	0.55	0.6558	0.9486	0.401	0.8643	0.7549	0.5671	0.7893	0.9992	0.9334	0.8433	0.1553	0.8768	0.2575	0.2558	0.5175	0.5435	0.5795	0.4626	0.6981	0.5416	0.1655	0.3044	0.4391	0.3659	0.2468	0.5642	0.4894	0.8925	0.5993	0.9165	0.5667	0.6135	0.6184	0.5803	0.8074	0.8619
VLDLR	0.34334	-0.04207	-0.26971	-0.41484	-0.27555	-0.45027	-0.41065	-0.29886	-0.32857	-0.06227	0.33336	0.55651	0.04938	0.2511	0.34688	0.51556	0.45074	0.45761	-0.13304	0.62311	-0.33874	0.08999	0.02999	0.09189	-0.19145	-0.14451	0.03721	-0.15845	-0.15432	-0.08628	0.2607	-0.30197	0.00895	0.27696	-0.10212	-0.17945	0.46887	-0.36398	0.21971	0.17615	-0.03578	0.06862	-0.27487	0.1357	-0.29375	0.12019	0.00671	0.13415	0.42992
VLDLR	0.1929	0.8771	0.3124	0.1101	0.3016	0.0801	0.1141	0.2608	0.214	0.8188	0.207	0.0252	0.8559	0.3482	0.1881	0.041	0.0797	0.0747	0.6233	0.0099	0.1994	0.7403	0.9122	0.735	0.4775	0.5934	0.8912	0.5578	0.5682	0.7507	0.3295	0.2557	0.9738	0.299	0.7067	0.506	0.0669	0.1658	0.4136	0.514	0.8953	0.8006	0.3029	0.6163	0.2695	0.6575	0.9803	0.6204	0.0965
BDH1	0.40679	0.22499	0.01095	-0.16737	-0.24388	-0.23081	-0.14956	-0.19241	-0.12042	0.05186	0.06467	0.32637	0.06863	0.12977	0.20036	0.46313	0.27837	0.39994	0.10222	0.38966	-0.13686	0.25766	0.09655	0.27015	-0.05113	0.10872	0.1697	0.11832	0.13175	0.20833	0.38669	-0.14789	0.13181	0.52417	-0.14665	-0.16991	0.47551	-0.24894	0.34539	0.11112	0.06661	0.11256	0.08617	0.05988	-0.06637	0.0143	0.12308	-0.08305	0.02149
BDH1	0.1324	0.4201	0.9691	0.551	0.3811	0.4079	0.5947	0.4921	0.669	0.8544	0.8189	0.2351	0.808	0.6448	0.474	0.0821	0.3151	0.1397	0.717	0.1511	0.6267	0.3539	0.7321	0.3302	0.8564	0.6997	0.5454	0.6745	0.6397	0.4562	0.1545	0.5989	0.6396	0.0449	0.602	0.5449	0.0732	0.371	0.2074	0.6934	0.8135	0.6896	0.7601	0.8321	0.8142	0.9597	0.6621	0.7686	0.9394
[truncated: 46 more columns]

## Sheet: 7 Time points
	C4	C6	C8	C10	C11	C12	C14	C141	C15	C16	C9C161	C11C161	T9C161	T11C161	C17	C18	C9C181	C11C181	C12C181	C13C181	C15C181	T4C181	T5C181	T678C181	T9C181	T10C181	T11C181	T12C181	T13C181	T16C181	C182	C9T11C182	C9T12C182	T9C12C182	T9T12C182	CLA	C183N3	C183N6	C20	C202N6	C203N6	C204N6	C205N3	C22	C224N6	C225N3	C24	delta14	delta16
C6	0.8375	1	0.92065	0.73553	0.39257	0.64372	0.75552	0.43552	0.66318	0.86546	0.42071	0.34666	0.48466	0.61285	0.59894	0.60119	0.56807	0.55445	0.80457	0.34613	0.62658	0.76211	0.60444	0.71184	0.58867	0.62878	0.59616	0.78048	0.75798	0.80255	0.71829	0.4727	0.81866	0.84461	0.48524	0.25948	0.67547	0.5785	0.69923	0.40783	0.19695	0.70818	0.51674	0.49203	0.30931	0.59929	-0.00507	-0.27741	-0.30391
C6	<.0001		<.0001	<.0001	0.0388	0.0002	<.0001	0.0205	0.0001	<.0001	0.0258	0.0707	0.009	0.0005	0.0008	0.0007	0.0016	0.0022	<.0001	0.0712	0.0004	<.0001	0.0007	<.0001	0.001	0.0003	0.0008	<.0001	<.0001	<.0001	<.0001	0.0111	<.0001	<.0001	0.0089	0.1824	<.0001	0.0013	<.0001	0.0312	0.3151	<.0001	0.0049	0.0078	0.1092	0.0008	0.9796	0.1529	0.1159
C8	0.57467	0.92065	1	0.93679	0.63181	0.87944	0.92214	0.58975	0.79849	0.75551	0.17223	0.09599	0.32716	0.35319	0.29696	0.28469	0.24976	0.25896	0.74677	0.0274	0.73317	0.53173	0.4842	0.55762	0.45799	0.59658	0.48096	0.73458	0.75574	0.68559	0.46809	0.56028	0.68416	0.63901	0.57531	0.30855	0.38061	0.61499	0.45353	0.33286	0.27102	0.5854	0.50463	0.3244	0.48944	0.51147	0.05722	-0.26499	-0.52783
C8	0.0014	<.0001		<.0001	0.0003	<.0001	<.0001	0.001	<.0001	<.0001	0.3808	0.627	0.0893	0.0652	0.1249	0.142	0.1999	0.1833	<.0001	0.8899	<.0001	0.0036	0.009	0.002	0.0143	0.0008	0.0096	<.0001	<.0001	<.0001	0.012	0.0019	<.0001	0.0003	0.0014	0.1101	0.0457	0.0005	0.0154	0.0835	0.163	0.0011	0.0062	0.0921	0.0082	0.0054	0.7724	0.1729	0.0039
C10	0.28606	0.73553	0.93679	1	0.79454	0.98433	0.95722	0.64686	0.84436	0.58671	-0.04439	-0.10791	0.16903	0.11407	0.03336	0.01839	-0.03353	1e-05	0.63732	-0.23105	0.77597	0.30512	0.37207	0.40278	0.32489	0.51171	0.36804	0.63122	0.69312	0.52785	0.24289	0.59137	0.50897	0.40328	0.65234	0.3207	0.11413	0.62214	0.23629	0.25171	0.38322	0.46133	0.40516	0.16474	0.61313	0.39201	0.12528	-0.23026	-0.64681
C10	0.14	<.0001	<.0001		<.0001	<.0001	<.0001	0.0002	<.0001	0.001	0.8225	0.5847	0.3899	0.5633	0.8662	0.926	0.8655	1	0.0003	0.2368	<.0001	0.1144	0.0512	0.0336	0.0916	0.0054	0.054	0.0003	<.0001	0.0039	0.213	0.0009	0.0057	0.0333	0.0002	0.0961	0.5631	0.0004	0.2261	0.1963	0.0441	0.0135	0.0324	0.4022	0.0005	0.0391	0.5253	0.2385	0.0002
C11	0.00749	0.39257	0.63181	0.79454	1	0.83931	0.73707	0.62658	0.78687	0.34721	-0.10502	-0.08058	0.0737	-0.07699	-0.11688	-0.18906	-0.17838	-0.11657	0.37858	-0.24252	0.65015	0.05784	0.25934	0.17378	0.04084	0.34496	0.2113	0.36207	0.42324	0.23982	-0.00069	0.56311	0.2304	0.07845	0.60408	0.28319	-0.10741	0.50064	0.01109	0.0182	0.45506	0.26204	0.1736	0.06134	0.59734	0.21215	0.17269	0.04964	-0.46117
C11	0.9698	0.0388	0.0003	<.0001		<.0001	<.0001	0.0004	<.0001	0.0703	0.5948	0.6836	0.7094	0.697	0.5536	0.3353	0.3638	0.5547	0.047	0.2137	0.0002	0.77	0.1826	0.3765	0.8365	0.0722	0.2804	0.0583	0.0248	0.219	0.9972	0.0018	0.2382	0.6915	0.0007	0.1442	0.5864	0.0067	0.9553	0.9268	0.015	0.178	0.377	0.7565	0.0008	0.2784	0.3795	0.8019	0.0135
C12	0.1891	0.64372	0.87944	0.98433	0.83931	1	0.95492	0.7225	0.86441	0.54092	-0.0752	-0.14249	0.1778	0.0523	-0.0536	-0.0825	-0.10709	-0.10557	0.59961	-0.29542	0.79914	0.24043	0.30263	0.34066	0.27574	0.48322	0.3529	0.59884	0.66323	0.47649	0.16226	0.66201	0.4572	0.31643	0.68644	0.37182	0.0143	0.62039	0.16211	0.20753	0.39454	0.41754	0.37931	0.13416	0.61504	0.33491	0.17077	-0.11581	-0.64079
C12	0.3352	0.0002	<.0001	<.0001	<.0001		<.0001	<.0001	<.0001	0.003	0.7037	0.4695	0.3654	0.7915	0.7865	0.6764	0.5876	0.5929	0.0007	0.1269	<.0001	0.2178	0.1175	0.0761	0.1555	0.0092	0.0655	0.0008	0.0001	0.0104	0.4094	0.0001	0.0144	0.1009	<.0001	0.0514	0.9424	0.0004	0.4099	0.2893	0.0377	0.0271	0.0465	0.4961	0.0005	0.0815	0.3849	0.5573	0.0002
C14	0.35195	0.75552	0.92214	0.95722	0.73707	0.95492	1	0.78631	0.92124	0.7183	0.11932	-0.01392	0.35605	0.26197	0.1339	0.07134	0.09809	0.08686	0.73401	-0.16084	0.86035	0.40447	0.45696	0.49733	0.4256	0.63683	0.46034	0.72403	0.75295	0.62364	0.32949	0.73228	0.63306	0.49186	0.68673	0.49484	0.20796	0.6134	0.32618	0.30252	0.31316	0.51685	0.46165	0.26446	0.57464	0.38136	0.11461	-0.07205	-0.55189
C14	0.0663	<.0001	<.0001	<.0001	<.0001	<.0001		<.0001	<.0001	<.0001	0.5453	0.9439	0.0629	0.1781	0.497	0.7183	0.6195	0.6603	<.0001	0.4136	<.0001	0.0328	0.0145	0.0071	0.0239	0.0003	0.0137	<.0001	<.0001	0.0004	0.0869	<.0001	0.0003	0.0078	<.0001	0.0074	0.2883	0.0005	0.0903	0.1177	0.1047	0.0049	0.0134	0.1738	0.0014	0.0452	0.5614	0.7156	0.0023
C141	0.16113	0.43552	0.58975	0.64686	0.62658	0.7225	0.78631	1	0.8508	0.57459	0.26072	0.16472	0.49496	0.24019	0.03289	-0.11794	0.07494	-0.02671	0.51978	-0.07803	0.75709	0.23313	0.21788	0.29634	0.21814	0.57656	0.39292	0.51476	0.51046	0.42953	0.104	0.85205	0.42941	0.25507	0.60197	0.6586	0.01077	0.46444	0.14718	0.15808	0.13564	0.33601	0.37542	0.28158	0.3449	0.19361	0.10009	0.54581	-0.20793
C141	0.4127	0.0205	0.001	0.0002	0.0004	<.0001	<.0001		<.0001	0.0014	0.1802	0.4022	0.0074	0.2183	0.868	0.55	0.7047	0.8927	0.0046	0.6931	<.0001	0.2325	0.2654	0.1257	0.2648	0.0013	0.0386	0.0051	0.0055	0.0225	0.5984	<.0001	0.0226	0.1902	0.0007	0.0001	0.9566	0.0128	0.4548	0.4217	0.4913	0.0804	0.049	0.1466	0.0723	0.3236	0.6123	0.0027	0.2883
C15	0.32918	0.66318	0.79849	0.84436	0.78687	0.86441	0.92124	0.8508	1	0.71928	0.22608	0.14421	0.41498	0.32096	0.21466	0.10295	0.15751	0.17649	0.70686	-0.04883	0.8873	0.43303	0.48953	0.51077	0.38376	0.73133	0.48269	0.67094	0.70384	0.59762	0.35804	0.78766	0.58009	0.44994	0.73182	0.5515	0.24982	0.58934	0.38076	0.22655	0.42344	0.5438	0.42646	0.33159	0.57306	0.36681	0.1547	0.15495	-0.393
C15	0.0872	0.0001	<.0001	<.0001	<.0001	<.0001	<.0001	<.0001		<.0001	0.2474	0.4641	0.0281	0.0959	0.2727	0.6022	0.4234	0.369	<.0001	0.8051	<.0001	0.0213	0.0082	0.0055	0.0438	<.0001	0.0093	<.0001	<.0001	0.0008	0.0614	<.0001	0.0012	0.0163	<.0001	0.0023	0.1998	0.001	0.0456	0.2463	0.0247	0.0028	0.0236	0.0847	0.0014	0.0549	0.4319	0.4311	0.0386
C16	0.82172	0.86546	0.75551	0.58671	0.34721	0.54092	0.7183	0.57459	0.71928	1	0.71176	0.49391	0.6875	0.80361	0.7548	0.60862	0.73852	0.65343	0.8389	0.45998	0.69818	0.82634	0.66847	0.73299	0.64848	0.68009	0.61801	0.77829	0.71184	0.78972	0.79167	0.62764	0.90614	0.82805	0.57392	0.46854	0.77092	0.50089	0.75164	0.41379	0.10493	0.76036	0.50968	0.56096	0.25919	0.58003	0.01345	-0.00259	-0.01708
C16	<.0001	<.0001	<.0001	0.001	0.0703	0.003	<.0001	0.0014	<.0001		<.0001	0.0076	<.0001	<.0001	<.0001	0.0006	<.0001	0.0002	<.0001	0.0138	<.0001	<.0001	0.0001	<.0001	0.0002	<.0001	0.0005	<.0001	<.0001	<.0001	<.0001	0.0003	<.0001	<.0001	0.0014	0.0119	<.0001	0.0066	<.0001	0.0286	0.5952	<.0001	0.0056	0.0019	0.1829	0.0012	0.9459	0.9896	0.9313
C9C161	0.69598	0.42071	0.17223	-0.04439	-0.10502	-0.0752	0.11932	0.26072	0.22608	0.71176	1	0.84903	0.60344	0.87496	0.8729	0.61982	0.89663	0.82332	0.39071	0.84184	0.22137	0.59988	0.47044	0.46025	0.40029	0.31516	0.32841	0.30643	0.19343	0.39928	0.62168	0.23979	0.5873	0.55231	0.23612	0.32226	0.74101	0.15668	0.60126	0.31746	-0.16965	0.56958	0.29011	0.48883	-0.12768	0.43236	-0.24457	0.33217	0.68217
C9C161	<.0001	0.0258	0.3808	0.8225	0.5948	0.7037	0.5453	0.1802	0.2474	<.0001		<.0001	0.0007	<.0001	<.0001	0.0004	<.0001	<.0001	0.0398	<.0001	0.2576	0.0007	0.0115	0.0137	0.0348	0.1023	0.088	0.1128	0.324	0.0353	0.0004	0.2191	0.001	0.0023	0.2264	0.0944	<.0001	0.4259	0.0007	0.0997	0.3881	0.0016	0.1342	0.0083	0.5173	0.0216	0.2097	0.0842	<.0001
C11C161	0.6325	0.34666	0.09599	-0.10791	-0.08058	-0.14249	-0.01392	0.16472	0.14421	0.49391	0.84903	1	0.36907	0.69662	0.75214	0.59507	0.76166	0.81597	0.16376	0.934	0.06418	0.43701	0.39773	0.34637	0.18001	0.1626	0.25234	0.11	0.05214	0.25729	0.45766	0.04876	0.35512	0.41408	0.21025	0.1355	0.59704	0.13697	0.52177	0.33779	-0.03764	0.50311	0.15734	0.38285	-0.12822	0.41033	-0.32979	0.39042	0.69479
C11C161	0.0003	0.0707	0.627	0.5847	0.6836	0.4695	0.9439	0.4022	0.4641	0.0076	<.0001		0.0533	<.0001	<.0001	0.0008	<.0001	<.0001	0.405	<.0001	0.7456	0.0201	0.0361	0.071	0.3593	0.4084	0.1952	0.5774	0.7922	0.1862	0.0143	0.8054	0.0637	0.0285	0.2829	0.4918	0.0008	0.487	0.0044	0.0787	0.8492	0.0064	0.4239	0.0443	0.5155	0.0301	0.0866	0.04	<.0001
T9C161	0.5737	0.48466	0.32716	0.16903	0.0737	0.1778	0.35605	0.49496	0.41498	0.6875	0.60344	0.36907	1	0.73005	0.54136	0.49586	0.66565	0.38574	0.6515	0.37497	0.50131	0.70154	0.40988	0.56911	0.50738	0.5044	0.62158	0.61905	0.50058	0.65182	0.66098	0.6787	0.74377	0.70874	0.27699	0.47539	0.57866	0.45904	0.58748	0.23546	0.05581	0.48525	0.28277	0.59948	-0.13669	0.17573	0.08964	0.30801	0.11334
T9C161	0.0014	0.009	0.0893	0.3899	0.7094	0.3654	0.0629	0.0074	0.0281	<.0001	0.0007	0.0533		<.0001	0.0029	0.0073	0.0001	0.0426	0.0002	0.0493	0.0066	<.0001	0.0303	0.0016	0.0059	0.0062	0.0004	0.0004	0.0067	0.0002	0.0001	<.0001	<.0001	<.0001	0.1536	0.0106	0.0013	0.014	0.001	0.2277	0.7779	0.0089	0.1448	0.0007	0.4879	0.3711	0.6501	0.1108	0.5658
T11C161	0.80743	0.61285	0.35319	0.11407	-0.07699	0.0523	0.26197	0.24019	0.32096	0.80361	0.87496	0.69662	0.73005	1	0.91709	0.81868	0.93675	0.8353	0.6578	0.72677	0.40033	0.79852	0.64093	0.73957	0.66781	0.5117	0.60853	0.59423	0.48255	0.69695	0.85817	0.35965	0.80301	0.8061	0.28773	0.40688	0.87028	0.38919	0.83198	0.52568	0.05035	0.72191	0.32427	0.66652	-0.03523	0.58587	-0.13534	0.08082	0.38586
T11C161	<.0001	0.0005	0.0652	0.5633	0.697	0.7915	0.1781	0.2183	0.0959	<.0001	<.0001	<.0001	<.0001		<.0001	<.0001	<.0001	<.0001	0.0001	<.0001	0.0348	<.0001	0.0002	<.0001	0.0001	0.0054	0.0006	0.0009	0.0093	<.0001	<.0001	0.0601	<.0001	<.0001	0.1376	0.0317	<.0001	0.0407	<.0001	0.0041	0.7992	<.0001	0.0923	0.0001	0.8587	0.0011	0.4923	0.6827	0.0426
C17	0.87251	0.59894	0.29696	0.03336	-0.11688	-0.0536	0.1339	0.03289	0.21466	0.7548	0.8729	0.75214	0.54136	0.91709	1	0.88501	0.94895	0.92238	0.54361	0.82686	0.24505	0.80459	0.62849	0.662	0.57561	0.43569	0.48946	0.45965	0.37428	0.58398	0.86777	0.12793	0.7086	0.74479	0.23449	0.18438	0.94206	0.22764	0.84232	0.38835	0.04111	0.69602	0.26971	0.57216	-0.07883	0.59128	-0.16139	-0.05553	0.44894
C17	<.0001	0.0008	0.1249	0.8662	0.5536	0.7865	0.497	0.868	0.2727	<.0001	<.0001	<.0001	0.0029	<.0001		<.0001	<.0001	<.0001	0.0028	<.0001	0.2088	<.0001	0.0003	0.0001	0.0014	0.0205	0.0082	0.0139	0.0497	0.0011	<.0001	0.5165	<.0001	<.0001	0.2297	0.3476	<.0001	0.244	<.0001	0.0411	0.8355	<.0001	0.1651	0.0015	0.6901	0.0009	0.412	0.779	0.0166
C18	0.87056	0.60119	0.28469	0.01839	-0.18906	-0.0825	0.07134	-0.11794	0.10295	0.60862	0.61982	0.59507	0.49586	0.81868	0.88501	1	0.85169	0.80063	0.59559	0.71989	0.23367	0.83554	0.65228	0.78175	0.67415	0.41973	0.68688	0.57255	0.51069	0.71663	0.90368	0.08535	0.70841	0.8129	0.20607	0.14155	0.88014	0.341	0.93237	0.48978	0.24343	0.68453	0.11563	0.62153	-0.16292	0.56729	-0.08974	-0.25167	0.21335
C18	<.0001	0.0007	0.142	0.926	0.3353	0.6764	0.7183	0.55	0.6022	0.0006	0.0004	0.0008	0.0073	<.0001	<.0001		<.0001	<.0001	0.0008	<.0001	0.2314	<.0001	0.0002	<.0001	<.0001	0.0262	<.0001	0.0015	0.0055	<.0001	<.0001	0.6659	<.0001	<.0001	0.2928	0.4725	<.0001	0.0758	<.0001	0.0082	0.2119	<.0001	0.5579	0.0004	0.4075	0.0016	0.6498	0.1964	0.2757
C9C181	0.86134	0.56807	0.24976	-0.03353	-0.17838	-0.10709	0.09809	0.07494	0.15751	0.73852	0.89663	0.76166	0.66565	0.93675	0.94895	0.85169	1	0.88914	0.51469	0.85423	0.1949	0.7993	0.57075	0.64303	0.56014	0.34872	0.50969	0.46651	0.33352	0.59834	0.83236	0.22057	0.72714	0.76244	0.1623	0.22917	0.88338	0.25768	0.80679	0.41031	-0.06904	0.66664	0.27933	0.61102	-0.183	0.46715	-0.17437	0.04354	0.48682
C9C181	<.0001	0.0016	0.1999	0.8655	0.3638	0.5876	0.6195	0.7047	0.4234	<.0001	<.0001	<.0001	0.0001	<.0001	<.0001	<.0001		<.0001	0.0051	<.0001	0.3203	<.0001	0.0015	0.0002	0.0019	0.069	0.0056	0.0123	0.0828	0.0008	<.0001	0.2594	<.0001	<.0001	0.4093	0.2408	<.0001	0.1855	<.0001	0.0301	0.727	0.0001	0.15	0.0006	0.3513	0.0122	0.3748	0.8259	0.0086
C11C181	0.78678	0.55445	0.25896	1e-05	-0.11657	-0.10557	0.08686	-0.02671	0.17649	0.65343	0.82332	0.81597	0.38574	0.8353	0.92238	0.80063	0.88914	1	0.40168	0.86092	0.12915	0.64532	0.65297	0.58965	0.44245	0.34493	0.33778	0.32594	0.24359	0.4624	0.73035	-0.00685	0.57892	0.66306	0.15429	0.09236	0.86792	0.16156	0.72634	0.42966	0.00212	0.62154	0.25512	0.45476	0.00277	0.51635	-0.30505	-0.06427	0.49732
C11C181	<.0001	0.0022	0.1833	1	0.5547	0.5929	0.6603	0.8927	0.369	0.0002	<.0001	<.0001	0.0426	<.0001	<.0001	<.0001	<.0001		0.0341	<.0001	0.5125	0.0002	0.0002	0.001	0.0184	0.0722	0.0788	0.0905	0.2116	0.0132	<.0001	0.9724	0.0012	0.0001	0.4331	0.6402	<.0001	0.4114	<.0001	0.0225	0.9915	0.0004	0.1901	0.015	0.9888	0.0049	0.1145	0.7453	0.0071
C12C181	0.68732	0.80457	0.74677	0.63732	0.37858	0.59961	0.73401	0.51978	0.70686	0.8389	0.39071	0.16376	0.6515	0.6578	0.54361	0.59559	0.51469	0.40168	1	0.17145	0.85361	0.79287	0.73269	0.88077	0.81241	0.79554	0.83834	0.97614	0.95072	0.94179	0.76996	0.68902	0.8962	0.84143	0.60323	0.5957	0.63743	0.64423	0.76547	0.42926	0.38919	0.67222	0.37316	0.6194	0.31894	0.5361	0.18316	-0.17662	-0.32916
C12C181	<.0001	<.0001	<.0001	0.0003	0.047	0.0007	<.0001	0.0046	<.0001	<.0001	0.0398	0.405	0.0002	0.0001	0.0028	0.0008	0.0051	0.0341		0.383	<.0001	<.0001	<.0001	<.0001	<.0001	<.0001	<.0001	<.0001	<.0001	<.0001	<.0001	<.0001	<.0001	<.0001	0.0007	0.0008	0.0003	0.0002	<.0001	0.0226	0.0407	<.0001	0.0505	0.0004	0.0981	0.0033	0.3508	0.3686	0.0872
C13C181	0.71746	0.34613	0.0274	-0.23105	-0.24252	-0.29542	-0.16084	-0.07803	-0.04883	0.45998	0.84184	0.934	0.37497	0.72677	0.82686	0.71989	0.85423	0.86092	0.17145	1	-0.06066	0.513	0.426	0.37526	0.23375	0.06123	0.26821	0.12279	0.03676	0.28855	0.54794	-0.07919	0.38028	0.48511	0.05564	0.00586	0.68697	0.09153	0.57831	0.27647	-0.10493	0.44632	0.132	0.3788	-0.25466	0.35882	-0.32387	0.18726	0.7074
C13C181	<.0001	0.0712	0.8899	0.2368	0.2137	0.1269	0.4136	0.6931	0.8051	0.0138	<.0001	<.0001	0.0493	<.0001	<.0001	<.0001	<.0001	<.0001	0.383		0.7591	0.0052	0.0238	0.0491	0.2312	0.7569	0.1676	0.5336	0.8527	0.1365	0.0025	0.6887	0.0459	0.0089	0.7785	0.9764	<.0001	0.6432	0.0013	0.1544	0.5951	0.0173	0.5031	0.0468	0.1909	0.0608	0.0927	0.34	<.0001
C15C181	0.35643	0.62658	0.73317	0.77597	0.65015	0.79914	0.86035	0.75709	0.8873	0.69818	0.22137	0.06418	0.50131	0.40033	0.24505	0.23367	0.1949	0.12915	0.85361	-0.06066	1	0.51808	0.60661	0.69328	0.59851	0.7568	0.69192	0.84244	0.87903	0.75346	0.45745	0.7914	0.66891	0.54162	0.76857	0.70867	0.29125	0.70772	0.49412	0.32779	0.52489	0.55778	0.37187	0.40156	0.54532	0.37479	0.26507	0.05547	-0.41
C15C181	0.0626	0.0004	<.0001	<.0001	0.0002	<.0001	<.0001	<.0001	<.0001	<.0001	0.2576	0.7456	0.0066	0.0348	0.2088	0.2314	0.3203	0.5125	<.0001	0.7591	0.0047		0.0006	<.0001	0.0008	<.0001	<.0001	<.0001	<.0001	<.0001	0.0144	<.0001	<.0001	0.0029	<.0001	<.0001	0.1327	<.0001	0.0075	0.0886	0.0041	0.002	0.0514	0.0342	0.0027	0.0494	0.1728	0.7792	0.0302
T4C181	0.88198	0.76211	0.53173	0.30512	0.05784	0.24043	0.40447	0.23313	0.43303	0.82634	0.59988	0.43701	0.70154	0.79852	0.80459	0.83554	0.7993	0.64532	0.79287	0.513	0.51808	1	0.59847	0.80449	0.76075	0.63541	0.7198	0.76861	0.70377	0.85077	0.9393	0.46341	0.83589	0.89126	0.42516	0.27337	0.8595	0.53321	0.91287	0.31196	0.19588	0.75186	0.42613	0.67133	0.04461	0.45831	0.16877	-0.1633	-0.03112
T4C181	<.0001	<.0001	0.0036	0.1144	0.77	0.2178	0.0328	0.2325	0.0213	<.0001	0.0007	0.0201	<.0001	<.0001	<.0001	<.0001	<.0001	0.0002	<.0001	0.0052	0.0047		0.0008	<.0001	<.0001	0.0003	<.0001	<.0001	<.0001	<.0001	<.0001	0.013	<.0001	<.0001	0.0241	0.1593	<.0001	0.0035	<.0001	0.1061	0.3178	<.0001	0.0238	<.0001	0.8217	0.0142	0.3906	0.4064	0.8751
T5C181	0.61795	0.60444	0.4842	0.37207	0.25934	0.30263	0.45696	0.21788	0.48953	0.66847	0.47044	0.39773	0.40988	0.64093	0.62849	0.65228	0.57075	0.65297	0.73269	0.426	0.60661	0.59847	1	0.80609	0.67499	0.55695	0.64221	0.6975	0.68131	0.71805	0.65425	0.28369	0.71947	0.6781	0.48311	0.48843	0.64197	0.46271	0.69453	0.49863	0.34239	0.49664	0.1191	0.47673	0.34883	0.42473	-0.1614	-0.22493	-0.01404
T5C181	0.0005	0.0007	0.009	0.0512	0.1826	0.1175	0.0145	0.2654	0.0082	0.0001	0.0115	0.0361	0.0303	0.0002	0.0003	0.0002	0.0015	0.0002	<.0001	0.0238	0.0006	0.0008		<.0001	<.0001	0.0021	0.0002	<.0001	<.0001	<.0001	0.0002	0.1435	<.0001	<.0001	0.0092	0.0084	0.0002	0.0132	<.0001	0.0069	0.0745	0.0072	0.5461	0.0103	0.0689	0.0243	0.4119	0.2498	0.9435
T678C181	0.71322	0.71184	0.55762	0.40278	0.17378	0.34066	0.49733	0.29634	0.51077	0.73299	0.46025	0.34637	0.56911	0.73957	0.662	0.78175	0.64303	0.58965	0.88077	0.37526	0.69328	0.80449	0.80609	1	0.81936	0.74801	0.87762	0.88877	0.85636	0.91561	0.83754	0.49525	0.83773	0.85036	0.47966	0.54167	0.72346	0.57734	0.89094	0.59264	0.42035	0.73473	0.24087	0.67558	0.25522	0.5613	0.11358	-0.19174	-0.14226
T678C181	<.0001	<.0001	0.002	0.0336	0.3765	facss2	0.0071	0.1257	0.0055	<.0001	0.0137	0.071	0.0016	<.0001	0.0001	<.0001	0.0002	0.001	<.0001	0.0491	<.0001	<.0001	<.0001		<.0001	<.0001	<.0001	<.0001	<.0001	<.0001	<.0001	0.0074	<.0001	<.0001	0.0098	0.0029	<.0001	0.0013	<.0001	0.0009	0.0259	<.0001	0.2169	<.0001	0.1899	0.0019	0.565	0.3283	0.4702
T9C181	0.62775	0.58867	0.45799	0.32489	0.04084	0.27574	0.4256	0.21814	0.38376	0.64848	0.40029	0.18001	0.50738	0.66781	0.57561	0.67415	0.56014	0.44245	0.81241	0.23375	0.59851	0.76075	0.67499	0.81936	1	0.66949	0.73888	0.83024	0.77694	0.8422	0.72487	0.42338	0.76343	0.74112	0.43267	0.55339	0.61085	0.58685	0.80361	0.34273	0.27952	0.623	0.31203	0.66882	0.1629	0.43199	0.05563	-0.27314	-0.14912
T9C181	0.0003	0.001	0.0143	0.0916	0.8365	0.1555	0.0239	0.2648	0.0438	0.0002	0.0348	0.3593	0.0059	0.0001	0.0014	<.0001	0.0019	0.0184	<.0001	0.2312	0.0008	<.0001	<.0001	<.0001		<.0001	<.0001	<.0001	<.0001	<.0001	<.0001	0.0248	<.0001	<.0001	0.0215	0.0023	0.0006	0.001	<.0001	0.0742	0.1497	0.0004	0.106	<.0001	0.4075	0.0217	0.7786	0.1596	0.4489
T10C181	0.48104	0.62878	0.59658	0.51171	0.34496	0.48322	0.63683	0.57656	0.73133	0.68009	0.31516	0.1626	0.5044	0.5117	0.43569	0.41973	0.34872	0.34493	0.79554	0.06123	0.7568	0.63541	0.55695	0.74801	0.66949	1	0.63423	0.76885	0.78324	0.74334	0.58271	0.60217	0.63929	0.61979	0.43958	0.59171	0.51486	0.42647	0.63731	0.20446	0.32812	0.55231	0.37694	0.60596	0.32158	0.42053	0.204	0.05438	-0.27149
T10C181	0.0096	0.0003	0.0008	0.0054	0.0722	0.0092	0.0003	0.0013	<.0001	<.0001	0.1023	0.4084	0.0062	0.0054	0.0205	0.0262	0.069	0.0722	<.0001	0.7569	<.0001	0.0003	0.0021	<.0001	<.0001		0.0003	<.0001	<.0001	<.0001	0.0011	0.0007	0.0002	0.0004	0.0193	0.0009	0.0051	0.0236	0.0003	0.2966	0.0883	0.0023	0.048	0.0006	0.0952	0.0259	0.2978	0.7834	0.1623
T11C181	0.62592	0.59616	0.48096	0.36804	0.2113	0.3529	0.46034	0.39292	0.48269	0.61801	0.32841	0.25234	0.62158	0.60853	0.48946	0.68688	0.50969	0.33778	0.83834	0.26821	0.69192	0.7198	0.64221	0.87762	0.73888	0.63423	1	0.87359	0.83716	0.89847	0.71979	0.63346	0.77178	0.72154	0.54359	0.59746	0.52192	0.59886	0.81406	0.52703	0.46524	0.64312	0.07053	0.68275	0.0794	0.47113	0.1536	-0.0231	-0.21696
T11C181	0.0004	0.0008	0.0096	0.054	0.2804	0.0655	0.0137	0.0386	0.0093	0.0005	0.088	0.1952	0.0004	0.0006	0.0082	<.0001	0.0056	0.0788	<.0001	0.1676	<.0001	<.0001	0.0002	<.0001	<.0001	0.0003		<.0001	<.0001	<.0001	<.0001	0.0003	<.0001	<.0001	0.0028	0.0008	0.0044	0.0008	<.0001	0.004	0.0126	0.0002	0.7213	<.0001	0.6879	0.0114	0.4352	0.9071	0.2674
T12C181	0.64996	0.78048	0.73458	0.63122	0.36207	0.59884	0.72403	0.51476	0.67094	0.77829	0.30643	0.11	0.61905	0.59423	0.45965	0.57255	0.46651	0.32594	0.97614	0.12279	0.84244	0.76861	0.6975	0.88877	0.83024	0.76885	0.87359	1	0.97242	0.96802	0.71472	0.70587	0.8653	0.81629	0.56956	0.62305	0.54677	0.67432	0.75288	0.44313	0.39029	0.65189	0.364	0.61881	0.28727	0.46844	0.21095	-0.18474	-0.40143
T12C181	0.0002	<.0001	<.0001	0.0003	0.0583	0.0008	<.0001	0.0051	<.0001	<.0001	0.1128	0.5774	0.0004	0.0009	0.0139	0.0015	0.0123	0.0905	<.0001	0.5336	<.0001	<.0001	<.0001	<.0001	<.0001	<.0001	<.0001		<.0001	<.0001	<.0001	<.0001	<.0001	<.0001	0.0016	0.0004	0.0026	<.0001	<.0001	0.0182	0.04	0.0002	0.0569	0.0004	0.1383	0.0119	0.2812	0.3467	0.0342
T13C181	0.57646	0.75798	0.75574	0.69312	0.42324	0.66323	0.75295	0.51046	0.70384	0.71184	0.19343	0.05214	0.50058	0.48255	0.37428	0.51069	0.33352	0.24359	0.95072	0.03676	0.87903	0.70377	0.68131	0.85636	0.77694	0.78324	0.83716	0.97242	1	0.93088	0.64794	0.65655	0.7857	0.75074	0.63378	0.58867	0.47345	0.68133	0.70043	0.42521	0.4982	0.6198	0.3053	0.56596	0.34715	0.46226	0.26309	-0.22138	-0.4888
T13C181	0.0013	<.0001	<.0001	<.0001	0.0248	0.0001	<.0001	0.0055	<.0001	<.0001	0.324	0.7922	0.0067	0.0093	0.0497	0.0055	0.0828	0.2116	<.0001	0.8527	<.0001	<.0001	<.0001	<.0001	<.0001	<.0001	<.0001	<.0001		<.0001	0.0002	0.0001	<.0001	<.0001	0.0003	0.001	0.0109	<.0001	<.0001	0.0241	0.007	0.0004	0.1142	0.0017	0.0703	0.0133	0.1762	0.2576	0.0083
T16C181	0.75382	0.80255	0.68559	0.52785	0.23982	0.47649	0.62364	0.42953	0.59762	0.78972	0.39928	0.25729	0.65182	0.69695	0.58398	0.71663	0.59834	0.4624	0.94179	0.28855	0.75346	0.85077	0.71805	0.91561	0.8422	0.74334	0.89847	0.96802	0.93088	1	0.80344	0.63153	0.8749	0.87207	0.51523	0.54696	0.64261	0.67858	0.85548	0.48641	0.38425	0.71473	0.35568	0.68171	0.15628	0.48064	0.13064	-0.16926	-0.28729
T16C181	<.0001	<.0001	<.0001	0.0039	0.219	0.0104	0.0004	0.0225	0.0008	<.0001	0.0353	0.1862	0.0002	<.0001	0.0011	<.0001	0.0008	0.0132	<.0001	0.1365	<.0001	<.0001	<.0001	<.0001	<.0001	<.0001	<.0001	<.0001	<.0001		<.0001	0.0003	<.0001	<.0001	0.005	0.0026	0.0002	<.0001	<.0001	0.0087	0.0435	<.0001	0.0632	<.0001	0.4271	0.0096	0.5076	0.3892	0.1382
C182	0.86092	0.71829	0.46809	0.24289	-0.00069	0.16226	0.32949	0.104	0.35804	0.79167	0.62168	0.45766	0.66098	0.85817	0.86777	0.90368	0.83236	0.73035	0.76996	0.54794	0.45745	0.9393	0.65425	0.83754	0.72487	0.58271	0.71979	0.71472	0.64794	0.80344	1	0.35675	0.86375	0.89717	0.36714	0.2359	0.93246	0.4449	0.94282	0.47363	0.28928	0.79936	0.28729	0.6609	0.03545	0.57747	0.05873	-0.25013	0.04151
C182	<.0001	<.0001	0.012	0.213	0.9972	0.4094	0.0869	0.5984	0.0614	<.0001	0.0004	0.0143	0.0001	<.0001	<.0001	<.0001	<.0001	<.0001	<.0001	0.0025	0.0144	<.0001	0.0002	<.0001	<.0001	0.0011	<.0001	<.0001	0.0002	<.0001		0.0624	<.0001	<.0001	0.0546	0.2268	<.0001	0.0177	<.0001	0.0109	0.1354	<.0001	0.1382	0.0001	0.8579	0.0013	0.7666	0.1992	0.8339
C9T11C182	0.26524	0.4727	0.56028	0.59137	0.56311	0.66201	0.73228	0.85205	0.78766	0.62764	0.23979	0.04876	0.6787	0.35965	0.12793	0.08535	0.22057	-0.00685	0.68902	-0.07919	0.7914	0.46341	0.28369	0.49525	0.42338	0.60217	0.63346	0.70587	0.65655	0.63153	0.35675	1	0.5957	0.42881	0.5977	0.6368	0.16301	0.58763	0.37079	0.20551	0.25052	0.49431	0.32235	0.46942	0.26019	0.19132	0.29145	0.34045	-0.3145
C9T11C182	0.1725	0.0111	0.0019	0.0009	0.0018	0.0001	<.0001	<.0001	<.0001	0.0003	0.2191	0.8054	<.0001	0.0601	0.5165	0.6659	0.2594	0.9724	<.0001	0.6887	<.0001	0.013	0.1435	0.0074	0.0248	0.0007	0.0003	<.0001	0.0001	0.0003	0.0624		0.0008	0.0228	0.0008	0.0003	0.4072	0.001	0.0521	0.2941	0.1985	0.0075	0.0943	0.0117	0.1812	0.3294	0.1324	0.0763	0.1031
C9T12C182	0.80769	0.81866	0.68416	0.50897	0.2304	0.4572	0.63306	0.42941	0.58009	0.90614	0.5873	0.35512	0.74377	0.80301	0.7086	0.70841	0.72714	0.57892	0.8962	0.38028	0.66891	0.83589	0.71947	0.83773	0.76343	0.63929	0.77178	0.8653	0.7857	0.8749	0.86375	0.5957	1	0.90629	0.50414	0.53172	0.77097	0.51602	0.82347	0.56285	0.244	0.76071	0.31773	0.6745	0.15678	0.56987	-0.02147	-0.15508	-0.11802
C9T12C182	<.0001	<.0001	<.0001	0.0057	0.2382	0.0144	0.0003	0.0226	0.0012	<.0001	0.001	0.0637	<.0001	<.0001	<.0001	<.0001	<.0001	0.0012	<.0001	0.0459	<.0001	<.0001	<.0001	<.0001	<.0001	0.0002	<.0001	<.0001	<.0001	<.0001	<.0001	0.0008		<.0001	0.0062	0.0036	<.0001	0.0049	<.0001	0.0018	0.2108	<.0001	0.0994	<.0001	0.4256	0.0015	0.9136	0.4307	0.5498
T9C12C182	0.87091	0.84461	0.63901	0.40328	0.07845	0.31643	0.49186	0.25507	0.44994	0.82805	0.55231	0.41408	0.70874	0.8061	0.74479	0.8129	0.76244	0.66306	0.84143	0.48511	0.54162	0.89126	0.6781	0.85036	0.74112	0.61979	0.72154	0.81629	0.75074	0.87207	0.89717	0.42881	0.90629	1	0.36489	0.32745	0.84139	0.52649	0.86558	0.49047	0.22864	0.69799	0.37376	0.6143	0.08817	0.55667	0.08407	-0.23232	-0.1102
T9C12C182	<.0001	<.0001	0.0003	0.0333	0.6915	0.1009	0.0078	0.1902	0.0163	<.0001	0.0023	0.0285	<.0001	<.0001	<.0001	<.0001	<.0001	0.0001	<.0001	0.0089	0.0029	<.0001	<.0001	<.0001	<.0001	0.0004	<.0001	<.0001	<.0001	<.0001	<.0001	0.0228	<.0001		0.0562	0.0889	<.0001	0.004	<.0001	0.0081	0.2419	<.0001	0.0501	0.0005	0.6555	0.0021	0.6706	0.2342	0.5767
T9T12C182	0.31721	0.48524	0.57531	0.65234	0.60408	0.68644	0.68673	0.60197	0.73182	0.57392	0.23612	0.21025	0.27699	0.28773	0.23449	0.20607	0.1623	0.15429	0.60323	0.05564	0.76857	0.42516	0.48311	0.47966	0.43267	0.43958	0.54359	0.56956	0.63378	0.51523	0.36714	0.5977	0.50414	0.36489	1	0.4819	0.23592	0.63056	0.42084	0.34472	0.48319	0.56576	0.07691	0.36169	0.48957	0.34176	0.18958	0.06581	-0.23286
T9T12C182	0.1	0.0089	0.0014	0.0002	0.0007	<.0001	<.0001	0.0007	<.0001	0.0014	0.2264	0.2829	0.1536	0.1376	0.2297	0.2928	0.4093	0.4331	0.0007	0.7785	<.0001	0.0241	0.0092	0.0098	0.0215	0.0193	0.0028	0.0016	0.0003	0.005	0.0546	0.0008	0.0062	0.0562		0.0094	0.2268	0.0003	0.0257	0.0724	0.0092	0.0017	0.6973	0.0586	0.0082	0.0751	0.3339	0.7393	0.2331
CLA	0.1817	0.25948	0.30855	0.3207	0.28319	0.37182	0.49484	0.6586	0.5515	0.46854	0.32226	0.1355	0.47539	0.40688	0.18438	0.14155	0.22917	0.09236	0.5957	0.00586	0.70867	0.27337	0.48843	0.54167	0.55339	0.59171	0.59746	0.62305	0.58867	0.54696	0.2359	0.6368	0.53172	0.32745	0.4819	1	0.13084	0.3122	0.35034	0.41081	0.21077	0.30802	0.07996	0.51517	0.28014	0.27693	0.12048	0.35343	-0.05284
CLA	0.3548	0.1824	0.1101	0.0961	0.1442	0.0514	0.0074	0.0001	0.0023	0.0119	0.0944	0.4918	0.0106	0.0317	0.3476	0.4725	0.2408	0.6402	0.0008	0.9764	<.0001	0.1593	0.0084	0.0029	0.0023	0.0009	0.0008	0.0004	0.001	0.0026	0.2268	0.0003	0.0036	0.0889	0.0094		0.5069	0.1058	0.0676	0.0299	0.2817	0.1108	0.6859	0.005	0.1488	0.1537	0.5414	0.065	0.7894
C183N3	0.88211	0.67547	0.38061	0.11413	-0.10741	0.0143	0.20796	0.01077	0.24982	0.77092	0.74101	0.59704	0.57866	0.87028	0.94206	0.88014	0.88338	0.86792	0.63743	0.68697	0.29125	0.8595	0.64197	0.72346	0.61085	0.51486	0.52192	0.54677	0.47345	0.64261	0.93246	0.16301	0.77097	0.84139	0.23592	0.13084	1	0.23985	0.85801	0.39339	0.08038	0.69639	0.30333	0.57865	0.02044	0.59045	-0.04443	-0.20593	0.24096
C183N3	<.0001	<.0001	0.0457	0.5631	0.5864	0.9424	0.2883	0.9566	0.1998	<.0001	<.0001	0.0008	0.0013	<.0001	<.0001	<.0001	<.0001	<.0001	0.0003	<.0001	0.1327	<.0001	0.0002	<.0001	0.0006	0.0051	0.0044	0.0026	0.0109	0.0002	<.0001	0.4072	<.0001	<.0001	0.2268	0.5069		0.2189	<.0001	0.0384	0.6843	<.0001	0.1166	0.0013	0.9178	0.0009	0.8224	0.2931	0.2168
C183N6	0.38115	0.5785	0.61499	0.62214	0.50064	0.62039	0.6134	0.46444	0.58934	0.50089	0.15668	0.13697	0.45904	0.38919	0.22764	0.341	0.25768	0.16156	0.64423	0.09153	0.70772	0.53321	0.46271	0.57734	0.58685	0.42647	0.59886	0.67432	0.68133	0.67858	0.4449	0.58763	0.51602	0.52649	0.63056	0.3122	0.23985	1	0.4877	0.22581	0.5156	0.57168	0.38539	0.37462	0.3272	0.21226	0.07778	-0.07275	-0.32292
C183N6	0.0454	0.0013	0.0005	0.0004	0.0067	0.0004	0.0005	0.0128	0.001	0.0066	0.4259	0.487	0.014	0.0407	0.244	0.0758	0.1855	0.4114	0.0002	0.6432	<.0001	0.0035	0.0132	0.0013	0.001	0.0236	0.0008	<.0001	<.0001	<.0001	0.0177	0.001	0.0049	0.004	0.0003	0.1058	0.2189		0.0085	0.2479	0.005	0.0015	0.0428	0.0495	0.0892	0.2782	0.694	0.713	0.0937
C20	0.8537	0.69923	0.45353	0.23629	0.01109	0.16211	0.32618	0.14718	0.38076	0.75164	0.60126	0.52177	0.58748	0.83198	0.84232	0.93237	0.80679	0.72634	0.76547	0.57831	0.49412	0.91287	0.69453	0.89094	0.80361	0.63731	0.81406	0.75288	0.70043	0.85548	0.94282	0.37079	0.82347	0.86558	0.42084	0.35034	0.85801	0.4877	1	0.49831	0.36349	0.82126	0.22346	0.71267	0.01164	0.59548	0.04951	-0.17982	0.03538
C20	<.0001	<.0001	0.0154	0.2261	0.9553	0.4099	0.0903	0.4548	0.0456	<.0001	0.0007	0.0044	0.001	<.0001	<.0001	<.0001	<.0001	<.0001	<.0001	0.0013	0.0075	<.0001	<.0001	<.0001	<.0001	0.0003	<.0001	<.0001	<.0001	<.0001	<.0001	0.0521	<.0001	<.0001	0.0257	0.0676	<.0001	0.0085		0.007	0.0573	<.0001	0.253	<.0001	0.9531	0.0008	0.8025	0.3599	0.8582
C202N6	0.38651	0.40783	0.33286	0.25171	0.0182	0.20753	0.30252	0.15808	0.22655	0.41379	0.31746	0.33779	0.23546	0.52568	0.38835	0.48978	0.41031	0.42966	0.42926	0.27647	0.32779	0.31196	0.49863	0.59264	0.34273	0.20446	0.52703	0.44313	0.42521	0.48641	0.47363	0.20551	0.56285	0.49047	0.34472	0.41081	0.39339	0.22581	0.49831	1	0.2603	0.56038	-0.12732	0.39137	0.14363	0.61528	-0.09576	-0.12495	0.01586
C202N6	0.0422	0.0312	0.0835	0.1963	0.9268	0.2893	0.1177	0.4217	0.2463	0.0286	0.0997	0.0787	0.2277	0.0041	0.0411	0.0082	0.0301	0.0225	0.0226	0.1544	0.0886	0.1061	0.0069	0.0009	0.0742	0.2966	0.004	0.0182	0.0241	0.0087	0.0109	0.2941	0.0018	0.0081	0.0724	0.0299	0.0384	0.2479	0.007		0.181	0.0019	0.5185	0.0394	0.4659	0.0005	0.6279	0.5264	0.9362
C203N6	0.04899	0.19695	0.27102	0.38322	0.45506	0.39454	0.31316	0.13564	0.42344	0.10493	-0.16965	-0.03764	0.05581	0.05035	0.04111	0.24343	-0.06904	0.00212	0.38919	-0.10493	0.52489	0.19588	0.34239	0.42035	0.27952	0.32812	0.46524	0.39029	0.4982	0.38425	0.28928	0.25052	0.244	0.22864	0.48319	0.21077	0.08038	0.5156	0.36349	0.2603	1	0.44803	-0.11533	0.19294	0.2552	0.22007	0.13173	-0.18223	-0.35439
C203N6	0.8045	0.3151	0.163	0.0441	0.015	0.0377	0.1047	0.4913	0.0247	0.5952	0.3881	0.8492	0.7779	0.7992	0.8355	0.2119	0.727	0.9915	0.0407	0.5951	0.0041	0.3178	0.0745	0.0259	0.1497	0.0883	0.0126	0.04	0.007	0.0435	0.1354	0.1985	0.2108	0.2419	0.0092	0.2817	0.6843	0.005	0.0573	0.181		0.0168	0.559	0.3253	0.19	0.2605	0.504	0.3533	0.0643
C204N6	0.70139	0.70818	0.5854	0.46133	0.26204	0.41754	0.51685	0.33601	0.5438	0.76036	0.56958	0.50311	0.48525	0.72191	0.69602	0.68453	0.66664	0.62154	0.67222	0.44632	0.55778	0.75186	0.49664	0.73473	0.623	0.55231	0.64312	0.65189	0.6198	0.71473	0.79936	0.49431	0.76071	0.69799	0.56576	0.30802	0.69639	0.57168	0.82126	0.56038	0.44803	1	0.31564	0.62875	0.15421	0.60599	-0.02043	-0.10966	0.00881
C204N6	<.0001	<.0001	0.0011	0.0135	0.178	0.0271	0.0049	0.0804	0.0028	<.0001	0.0016	0.0064	0.0089	<.0001	<.0001	<.0001	0.0001	0.0004	<.0001	0.0173	0.002	<.0001	0.0072	<.0001	0.0004	0.0023	0.0002	0.0002	0.0004	<.0001	<.0001	0.0075	<.0001	<.0001	0.0017	0.1108	<.0001	0.0015	<.0001	0.0019	0.0168		0.1018	0.0003	0.4333	0.0006	0.9178	0.5786	0.9645
C205N3	0.3799	0.51674	0.50463	0.40516	0.1736	0.37931	0.46165	0.37542	0.42646	0.50968	0.29011	0.15734	0.28277	0.32427	0.26971	0.11563	0.27933	0.25512	0.37316	0.132	0.37187	0.42613	0.1191	0.24087	0.31203	0.37694	0.07053	0.364	0.3053	0.35568	0.28729	0.32235	0.31773	0.37376	0.07691	0.07996	0.30333	0.38539	0.22346	-0.12732	-0.11533	0.31564	1	-0.02751	0.39326	0.15281	0.0256	-0.01416	-0.11689
C205N3	0.0461	0.0049	0.0062	0.0324	0.377	0.0465	0.0134	0.049	0.0236	0.0056	0.1342	0.4239	0.1448	0.0923	0.1651	0.5579	0.15	0.1901	0.0505	0.5031	0.0514	0.0238	0.5461	0.2169	0.106	0.048	0.7213	0.0569	0.1142	0.0632	0.1382	0.0943	0.0994	0.0501	0.6973	0.6859	0.1166	0.0428	0.253	0.5185	0.559	0.1018	0.8895	0.0384		0.4376	0.8971	0.943	0.5536
C22	0.5938	0.49203	0.3244	0.16474	0.06134	0.13416	0.26446	0.28158	0.33159	0.56096	0.48883	0.38285	0.59948	0.66652	0.57216	0.62153	0.61102	0.45476	0.6194	0.3788	0.40156	0.67133	0.47673	0.67558	0.66882	0.60596	0.68275	0.61881	0.56596	0.68171	0.6609	0.46942	0.6745	0.6143	0.36169	0.51517	0.57865	0.37462	0.71267	0.39137	0.19294	0.62875	-0.02751	1	-0.07544	0.38906	-0.03885	0.08046	0.07447
C22	0.0009	0.0078	0.0921	0.4022	0.7565	0.4961	0.1738	0.1466	0.0847	0.0019	0.0083	0.0443	0.0007	0.0001	0.0015	0.0004	0.0006	0.015	0.0004	0.0468	0.0342	<.0001	0.0103	<.0001	<.0001	0.0006	<.0001	0.0004	0.0017	<.0001	0.0001	0.0117	<.0001	0.0005	0.0586	0.005	0.0013	0.0495	<.0001	0.0394	0.3253	0.0003	0.8895	0.7028		0.0407	0.8444	0.684	0.7065
C224N6	-0.03098	0.30931	0.48944	0.61313	0.59734	0.61504	0.57464	0.3449	0.57306	0.25919	-0.12768	-0.12822	-0.13669	-0.03523	-0.07883	-0.16292	-0.183	0.00277	0.31894	-0.25466	0.54532	0.04461	0.34883	0.25522	0.1629	0.32158	0.0794	0.28727	0.34715	0.15628	0.03545	0.26019	0.15678	0.08817	0.48957	0.28014	0.02044	0.3272	0.01164	0.14363	0.2552	0.15421	0.39326	-0.07544	1	0.26649	0.201	-0.19742	-0.41691
C224N6	0.8756	0.1092	0.0082	0.0005	0.0008	0.0005	0.0014	0.0723	0.0014	0.1829	0.5173	0.5155	0.4879	0.8587	0.6901	0.4075	0.3513	0.9888	0.0981	0.1909	0.0027	0.8217	0.0689	0.1899	0.4075	0.0952	0.6879	0.1383	0.0703	0.4271	0.8579	0.1812	0.4256	0.6555	0.0082	0.1488	0.9178	0.0892	0.9531	0.4659	0.19	0.4333	0.0384	0.7028		0.1704	0.3051	0.314	0.0273
C225N3	0.59155	0.59929	0.51147	0.39201	0.21215	0.33491	0.38136	0.19361	0.36681	0.58003	0.43236	0.41033	0.17573	0.58587	0.59128	0.56729	0.46715	0.51635	0.5361	0.35882	0.37479	0.45831	0.42473	0.5613	0.43199	0.42053	0.47113	0.46844	0.46226	0.48064	0.57747	0.19132	0.56987	0.55667	0.34176	0.27693	0.59045	0.21226	0.59548	0.61528	0.22007	0.60599	0.15281	0.38906	0.26649	1	0.06645	-0.16521	0.00427
C225N3	0.0009	0.0008	0.0054	0.0391	0.2784	0.0815	0.0452	0.3236	0.0549	0.0012	0.0216	0.0301	0.3711	0.0011	0.0009	0.0016	0.0122	0.0049	0.0033	0.0608	0.0494	0.0142	0.0243	0.0019	0.0217	0.0259	0.0114	0.0119	0.0133	0.0096	0.0013	0.3294	0.0015	0.0021	0.0751	0.1537	0.0009	0.2782	0.0008	0.0005	0.2605	0.0006	0.4376	0.0407	0.1704		0.7369	0.4008	0.9828
C24	-0.09856	-0.00507	0.05722	0.12528	0.17269	0.17077	0.11461	0.10009	0.1547	0.01345	-0.24457	-0.32979	0.08964	-0.13534	-0.16139	-0.08974	-0.17437	-0.30505	0.18316	-0.32387	0.26507	0.16877	-0.1614	0.11358	0.05563	0.204	0.1536	0.21095	0.26309	0.13064	0.05873	0.29145	-0.02147	0.08407	0.18958	0.12048	-0.04443	0.07778	0.04951	-0.09576	0.13173	-0.02043	0.0256	-0.03885	0.201	0.06645	1	-0.03374	-0.40112
C24	0.6178	0.9796	0.7724	0.5253	0.3795	0.3849	0.5614	0.6123	0.4319	0.9459	0.2097	0.0866	0.6501	0.4923	0.412	0.6498	0.3748	0.1145	0.3508	0.0927	0.1728	0.3906	0.4119	0.565	0.7786	0.2978	0.4352	0.2812	0.1762	0.5076	0.7666	0.1324	0.9136	0.6706	0.3339	0.5414	0.8224	0.694	0.8025	0.6279	0.504	0.9178	0.8971	0.8444	0.3051	0.7369		0.8647	0.0344
delta14	-0.17577	-0.27741	-0.26499	-0.23026	0.04964	-0.11581	-0.07205	0.54581	0.15495	-0.00259	0.33217	0.39042	0.30801	0.08082	-0.05553	-0.25167	0.04354	-0.06427	-0.17662	0.18726	0.05547	-0.1633	-0.22493	-0.19174	-0.27314	0.05438	-0.0231	-0.18474	-0.22138	-0.16926	-0.25013	0.34045	-0.15508	-0.23232	0.06581	0.35343	-0.20593	-0.07275	-0.17982	-0.12495	-0.18223	-0.10966	-0.01416	0.08046	-0.19742	-0.16521	-0.03374	1	0.46908
delta14	0.3709	0.1529	0.1729	0.2385	0.8019	0.5573	0.7156	0.0027	0.4311	0.9896	0.0842	0.04	0.1108	0.6827	0.779	0.1964	0.8259	0.7453	0.3686	0.34	0.7792	0.4064	0.2498	0.3283	0.1596	0.7834	0.9071	0.3467	0.2576	0.3892	0.1992	0.0763	0.4307	0.2342	0.7393	0.065	0.2931	0.713	0.3599	0.5264	0.3533	0.5786	0.943	0.684	0.314	0.4008	0.8647		0.0118
delta16	0.12084	-0.30391	-0.52783	-0.64681	-0.46117	-0.64079	-0.55189	-0.20793	-0.393	-0.01708	0.68217	0.69479	0.11334	0.38586	0.44894	0.21335	0.48682	0.49732	-0.32916	0.7074	-0.41	-0.03112	-0.01404	-0.14226	-0.14912	-0.27149	-0.21696	-0.40143	-0.4888	-0.28729	0.04151	-0.3145	-0.11802	-0.1102	-0.23286	-0.05284	0.24096	-0.32292	0.03538	0.01586	-0.35439	0.00881	-0.11689	0.07447	-0.41691	0.00427	-0.40112	0.46908	1
delta16	0.5402	0.1159	0.0039	0.0002	0.0135	0.0002	0.0023	0.2883	0.0386	0.9313	<.0001	<.0001	0.5658	0.0426	0.0166	0.2757	0.0086	0.0071	0.0872	<.0001	0.0302	0.8751	0.9435	0.4702	0.4489	0.1623	0.2674	0.0342	0.0083	0.1382	0.8339	0.1031	0.5498	0.5767	0.2331	0.7894	0.2168	0.0937	0.8582	0.9362	0.0643	0.9645	0.5536	0.7065	0.0273	0.9828	0.0344	0.0118
delta18	-0.08109	-0.08603	-0.05795	-0.06181	0.0523	4e-05	0.07686	0.41017	0.13662	0.20091	0.45141	0.28703	0.27595	0.1683	0.04564	-0.33624	0.19608	0.09967	-0.1777	0.18974	-0.06842	-0.12769	-0.2008	-0.28821	-0.26276	-0.12562	-0.34255	-0.22563	-0.34128	-0.2512	-0.18403	0.28767	-0.01181	-0.14316	-0.07113	0.13851	-0.06251	-0.14317	-0.27777	-0.12776	-0.551	-0.04427	0.27687	-0.03574	-0.01998	-0.1574	-0.17168	0.58743	0.46663
delta18	0.6816	0.6634	0.7696	0.7547	0.7915	0.9999	0.6975	0.0302	0.4882	0.3053	0.0159	0.1386	0.1552	0.392	0.8176	0.0802	0.3173	0.6138	0.3657	0.3335	0.7294	0.5173	0.3056	0.1369	0.1767	0.5242	0.0744	0.2483	0.0755	0.1973	0.3485	0.1377	0.9524	0.4674	0.7191	0.4821	0.752	0.4674	0.1524	0.5171	0.0024	0.823	0.1538	0.8567	0.9196	0.4238	0.3824	0.001	0.0123
delatCLA	-0.27943	0.01368	0.21216	0.34324	0.45588	0.42832	0.41083	0.58264	0.46173	0.14632	-0.04769	-0.17352	0.18151	-0.16066	-0.31047	-0.54789	-0.20471	-0.2823	-0.01909	-0.32625	0.2149	-0.12529	-0.28963	-0.23895	-0.24415	0.0997	-0.25152	-0.02805	-0.05771	-0.12975	-0.2456	0.5639	-0.0503	-0.1546	0.12726	0.08151	-0.27325	0.10667	-0.32979	-0.26452	-0.18084	-0.0151	0.33831	-0.09105	0.27069	-0.22875	0.21587	0.37765	-0.18853
delatCLA	0.1499	0.9449	0.2784	0.0737	0.0148	0.023	0.0299	0.0011	0.0134	0.4575	0.8096	0.3772	0.3553	0.4141	0.1078	0.0025	0.296	0.1455	0.9232	0.0902	0.2721	0.5252	0.1349	0.2207	0.2105	0.6137	0.1967	0.8873	0.7705	0.5105	0.2078	0.0018	0.7993	0.4322	0.5187	0.6801	0.1594	0.589	0.0866	0.1737	0.3571	0.9392	0.0783	0.6449	0.1635	0.2417	0.2699	0.0476	0.3367
sum<16C	0.8178	0.97924	0.92751	0.7759	0.47666	0.7118	0.82179	0.55818	0.75529	0.91555	0.46382	0.36564	0.5327	0.62314	0.59371	0.56485	0.55989	0.51751	0.84875	0.33045	0.72698	0.76778	0.63259	0.72011	0.61548	0.66218	0.64566	0.82087	0.80078	0.82398	0.70902	0.58538	0.85273	0.81852	0.60435	0.3726	0.64649	0.61655	0.70237	0.40699	0.23749	0.73561	0.51047	0.50841	0.34157	0.6019	0.01521	-0.17573	-0.28632
sum<16C	<.0001	<.0001	<.0001	<.0001	0.0103	<.0001	<.0001	0.002	<.0001	<.0001	0.0129	0.0557	0.0035	0.0004	0.0009	0.0017	0.0019	0.0048	<.0001	0.0859	<.0001	<.0001	0.0003	<.0001	0.0005	0.0001	0.0002	<.0001	<.0001	<.0001	<.0001	0.0011	<.0001	<.0001	0.0007	0.0509	0.0002	0.0005	<.0001	0.0316	0.2236	<.0001	0.0055	0.0057	0.0752	0.0007	0.9388	0.3711	0.1396
sum>16C	0.91164	0.65498	0.34264	0.06564	-0.12673	-0.02056	0.17234	0.05676	0.22086	0.76043	0.8006	0.69171	0.64632	0.93404	0.9566	0.94981	0.96508	0.87494	0.64188	0.78967	0.30518	0.88047	0.6669	0.77969	0.67681	0.46371	0.65517	0.601	0.50025	0.73004	0.92623	0.23965	0.79668	0.85212	0.25106	0.25059	0.93042	0.35691	0.92159	0.47995	0.11362	0.74044	0.25145	0.66592	-0.1186	0.55608	-0.10802	-0.09599	0.32151
sum>16C	<.0001	0.0002	0.0743	0.74	0.5205	0.9173	0.3805	0.7742	0.2587	<.0001	<.0001	<.0001	0.0002	<.0001	<.0001	<.0001	<.0001	<.0001	0.0002	<.0001	0.1143	<.0001	0.0001	<.0001	<.0001	0.0129	0.0002	0.0007	0.0067	<.0001	<.0001	0.2193	<.0001	<.0001	0.1975	0.1984	<.0001	0.0623	<.0001	0.0097	0.5648	<.0001	0.1968	0.0001	0.5478	0.0021	0.5843	0.6271	0.0953
sum16	0.83279	0.84127	0.71157	0.53184	0.30496	0.48616	0.67097	0.555	0.68404	0.99684	0.76519	0.54894	0.70021	0.8373	0.79141	0.63045	0.77951	0.69282	0.81429	0.51741	0.66514	0.82675	0.66701	0.72607	0.64146	0.65978	0.60607	0.74944	0.67557	0.771	0.79799	0.60261	0.89816	0.82345	0.55203	0.4663	0.79169	0.47853	0.75911	0.41719	0.07879	0.76235	0.49926	0.57149	0.22222	0.58136	-0.01509	0.03444	0.06097
sum16	<.0001	<.0001	<.0001	0.0036	0.1146	0.0087	<.0001	0.0022	<.0001	<.0001	<.0001	0.0025	<.0001	<.0001	<.0001	0.0003	<.0001	<.0001	<.0001	0.0048	0.0001	<.0001	0.0001	<.0001	0.0002	0.0001	0.0006	<.0001	<.0001	<.0001	<.0001	0.0007	<.0001	<.0001	0.0023	0.0124	<.0001	0.01	<.0001	0.0272	0.6902	<.0001	0.0068	0.0015	0.2557	0.0012	0.9393	0.8619	0.7579
SUM<16/SUM>16	-0.09143	0.378	0.67492	0.82352	0.69482	0.86329	0.75747	0.61266	0.6227	0.20911	-0.356	-0.36326	-0.06056	-0.32501	-0.40217	-0.43376	-0.45136	-0.44096	0.27307	-0.51935	0.52326	-0.08512	-0.07144	-0.05411	-0.05312	0.23456	0.01605	0.28041	0.37805	0.12463	-0.21409	0.45164	0.09238	0.00258	0.44641	0.14065	-0.29468	0.34496	-0.23277	-0.09962	0.14121	0.01033	0.32054	-0.16732	0.5311	0.09908	0.23809	-0.0446	-0.69998
SUM<16/SUM>16	0.6436	0.0473	<.0001	<.0001	<.0001	<.0001	<.0001	0.0005	0.0004	0.2856	0.063	0.0574	0.7595	0.0915	0.0339	0.0211	0.0159	0.0188	0.1597	0.0046	0.0043	0.6667	0.7179	0.7845	0.7883	0.2296	0.9354	0.1484	0.0473	0.5275	0.274	0.0158	0.6401	0.9896	0.0173	0.4753	0.1279	0.0722	0.2333	0.614	0.4735	0.9584	0.0963	0.3947	0.0036	0.616	0.2224	0.8217	<.0001
c183delta6	-0.43142	-0.10231	0.16238	0.37715	0.44196	0.45292	0.30594	0.34015	0.22625	-0.212	-0.42629	-0.38219	-0.05882	-0.38612	-0.57786	-0.50938	-0.50093	-0.55885	-0.04537	-0.4852	0.28667	-0.30255	-0.17953	-0.21596	-0.08004	-0.14054	-0.08885	0.02616	0.08667	-0.06177	-0.43155	0.27867	-0.23058	-0.26507	0.26223	0.08932	-0.58127	0.5709	-0.391	-0.20768	0.23213	-0.16416	0.11436	-0.25146	0.24414	-0.36371	0.11791	0.12339	-0.40443
c183delta6	0.0219	0.6044	0.4091	0.0479	0.0185	0.0155	0.1133	0.0765	0.247	0.2788	0.0237	0.0447	0.7662	0.0424	0.0013	0.0056	0.0066	0.002	0.8187	0.0089	0.1391	0.1176	0.3607	0.2697	0.6856	0.4756	0.653	0.8949	0.661	0.7548	0.0218	0.151	0.2378	0.1728	0.1776	0.6513	0.0012	0.0015	0.0396	0.2889	0.2346	0.4039	0.5623	0.1968	0.2106	0.0571	0.5501	0.5316	0.0328
c204delta5	0.31928	0.21277	0.11204	-0.0465	-0.14982	-0.07046	0.03675	0.13219	-0.0726	0.32291	0.48395	0.34437	0.17093	0.27983	0.28023	0.03745	0.40605	0.30935	-0.0681	0.3656	-0.21912	0.15425	-0.08541	-0.10097	-0.00347	-0.10922	-0.16907	-0.06422	-0.1992	-0.0381	0.03875	0.06179	0.13957	0.08986	-0.10717	-0.04024	0.19535	-0.1534	-0.00564	-0.01076	-0.81998	0.06148	0.29418	0.11475	-0.14125	0.04938	-0.18878	0.17241	0.36664
c204delta5	0.0977	0.277	0.5703	0.8142	0.4467	0.7216	0.8527	0.5025	0.7135	0.0937	0.0091	0.0727	0.3845	0.1492	0.1486	0.8499	0.032	0.1092	0.7306	0.0557	0.2626	0.4332	0.6656	0.6092	0.986	0.5801	0.3898	0.7454	0.3095	0.8474	0.8448	0.7548	0.4787	0.6493	0.5873	0.8389	0.3192	0.4358	0.9773	0.9566	<.0001	0.756	0.1286	0.5609	0.4734	0.803	0.336	0.3803	0.055
sumSyntesized	0.44663	0.83346	0.97034	0.97166	0.72849	0.95067	0.98657	0.72823	0.89519	0.74223	0.14114	0.03986	0.35022	0.29902	0.19921	0.15887	0.15671	0.15141	0.75062	-0.08228	0.83101	0.46355	0.46946	0.52867	0.43898	0.62636	0.48438	0.73927	0.76867	0.65806	0.38983	0.68498	0.6587	0.55456	0.67241	0.42361	0.27505	0.64292	0.38438	0.31613	0.32295	0.56208	0.48087	0.29664	0.55417	0.44754	0.10287	-0.13863	-0.5503
sumSyntesized	0.0172	<.0001	<.0001	<.0001	<.0001	<.0001	<.0001	<.0001	<.0001	<.0001	0.4738	0.8404	0.0677	0.1222	0.3095	0.4194	0.4258	0.4418	<.0001	0.6772	<.0001	0.013	0.0117	0.0038	0.0194	0.0004	0.009	<.0001	<.0001	0.0001	0.0403	<.0001	0.0001	0.0022	<.0001	0.0247	0.1566	0.0002	0.0434	0.1012	0.0937	0.0019	0.0096	0.1253	0.0022	0.0169	0.6024	0.4817	0.0024
sumImported	0.91488	0.6691	0.36259	0.08881	-0.1029	0.00371	0.19647	0.07925	0.24682	0.7751	0.80143	0.6913	0.65314	0.93655	0.95635	0.94667	0.96317	0.87421	0.65699	0.78353	0.32744	0.8865	0.67629	0.78858	0.6826	0.48006	0.66421	0.6154	0.5162	0.74151	0.93002	0.25949	0.80738	0.85878	0.26978	0.26351	0.93115	0.37132	0.92599	0.48295	0.12515	0.75074	0.26093	0.67066	-0.1018	0.56294	-0.10306	-0.09172	0.30857
sumImported	<.0001	<.0001	0.0579	0.6531	0.6023	0.985	0.3163	0.6885	0.2054	<.0001	<.0001	<.0001	0.0002	<.0001	<.0001	<.0001	<.0001	<.0001	0.0001	<.0001	0.089	<.0001	<.0001	<.0001	<.0001	0.0097	0.0001	0.0005	0.0049	<.0001	<.0001	0.1824	<.0001	<.0001	0.165	0.1755	<.0001	0.0517	<.0001	0.0092	0.5257	<.0001	0.1799	<.0001	0.6062	0.0018	0.6018	0.6425	0.1101
sumSynthesized (W/O C4)	0.82441	0.98091	0.92512	0.76981	0.46668	0.70412	0.81471	0.54814	0.74522	0.9148	0.46665	0.36866	0.53234	0.62654	0.59908	0.5723	0.56599	0.52243	0.84713	0.33734	0.71903	0.7711	0.63225	0.72079	0.61729	0.65673	0.6457	0.81959	0.79839	0.82446	0.71306	0.57729	0.85412	0.82233	0.59788	0.36628	0.65196	0.6136	0.70577	0.40882	0.23179	0.7358	0.50946	0.50957	0.3342	0.60387	0.01188	-0.18239	-0.28218
sumSynthesized (W/O C4)	<.0001	<.0001	<.0001	<.0001	0.0123	<.0001	<.0001	0.0025	<.0001	<.0001	0.0123	0.0536	0.0035	0.0004	0.0008	0.0015	0.0017	0.0043	<.0001	0.0792	<.0001	<.0001	0.0003	<.0001	0.0005	0.0001	0.0002	<.0001	<.0001	<.0001	<.0001	0.0013	<.0001	<.0001	0.0008	0.0552	0.0002	0.0005	<.0001	0.0308	0.2353	<.0001	0.0056	0.0056	0.0822	0.0007	0.9522	0.3529	0.1457
% Synthesized	-0.24279	0.28413	0.61783	0.80992	0.70143	0.85748	0.75791	0.62377	0.63987	0.13676	-0.43632	-0.47627	-0.06655	-0.35466	-0.49375	-0.50439	-0.52059	-0.50993	0.25781	-0.64328	0.56025	-0.15917	-0.07583	-0.03049	-0.03044	0.26968	0.02268	0.28819	0.38223	0.1245	-0.26474	0.50227	0.05481	-0.04908	0.41136	0.22981	-0.39019	0.37823	-0.25979	-0.06586	0.22587	0.00328	0.26896	-0.16133	0.54725	0.01173	0.26671	-0.02885	-0.75431
% Synthesized	0.2132	0.1428	0.0005	<.0001	<.0001	<.0001	<.0001	0.0004	0.0002	0.4877	0.0203	0.0104	0.7365	0.064	0.0076	0.0062	0.0045	0.0056	0.1853	0.0002	0.0019	0.4185	0.7014	0.8776	0.8778	0.1652	0.9088	0.137	0.0447	0.5279	0.1734	0.0065	0.7818	0.8041	0.0296	0.2394	0.0401	0.0472	0.1818	0.7392	0.2478	0.9868	0.1664	0.4121	0.0026	0.9528	0.1701	0.8841	<.0001
% Transported	0.24279	-0.28413	-0.61783	-0.80992	-0.70143	-0.85748	-0.75791	-0.62377	-0.63987	-0.13676	0.43632	0.47627	0.06655	0.35466	0.49375	0.50439	0.52059	0.50993	-0.25781	0.64328	-0.56025	0.15917	0.07583	0.03049	0.03044	-0.26968	-0.02268	-0.28819	-0.38223	-0.1245	0.26474	-0.50227	-0.05481	0.04908	-0.41136	-0.22981	0.39019	-0.37823	0.25979	0.06586	-0.22587	-0.00328	-0.26896	0.16133	-0.54725	-0.01173	-0.26671	0.02885	0.75431
% Transported	0.2132	0.1428	0.0005	<.0001	<.0001	<.0001	<.0001	0.0004	0.0002	0.4877	0.0203	0.0104	0.7365	0.064	0.0076	0.0062	0.0045	0.0056	0.1853	0.0002	0.0019	0.4185	0.7014	0.8776	0.8778	0.1652	0.9088	0.137	0.0447	0.5279	0.1734	0.0065	0.7818	0.8041	0.0296	0.2394	0.0401	0.0472	0.1818	0.7392	0.2478	0.9868	0.1664	0.4121	0.0026	0.9528	0.1701	0.8841	<.0001
% Synthesized (W/O C4)	-0.10472	0.38572	0.68383	0.8262	0.67565	0.8557	0.75458	0.58379	0.61024	0.17966	-0.41206	-0.41822	-0.07428	-0.35018	-0.43173	-0.43029	-0.47166	-0.45952	0.27852	-0.55783	0.52302	-0.08825	-0.06845	-0.03296	-0.03135	0.25899	0.03121	0.3032	0.40204	0.15288	-0.22203	0.43954	0.08134	0.01106	0.40379	0.14871	-0.31678	0.36087	-0.22394	-0.11016	0.16694	0.00105	0.31551	-0.16295	0.51018	0.05504	0.25828	-0.08772	-0.76072
% Synthesized (W/O C4)	0.5959	0.0426	<.0001	<.0001	<.0001	<.0001	<.0001	0.0011	0.0006	0.3603	0.0293	0.0268	0.7072	0.0677	0.0218	0.0223	0.0113	0.0139	0.1512	0.002	0.0043	0.6552	0.7293	0.8677	0.8742	0.1833	0.8747	0.1168	0.0339	0.4373	0.2561	0.0193	0.6807	0.9555	0.0331	0.4501	0.1005	0.0592	0.252	0.5768	0.3958	0.9957	0.1019	0.4074	0.0055	0.7809	0.1845	0.6572	<.0001
% Transported (W/O C4)	0.10472	-0.38572	-0.68383	-0.8262	-0.67565	-0.8557	-0.75458	-0.58379	-0.61024	-0.17966	0.41206	0.41822	0.07428	0.35018	0.43173	0.43029	0.47166	0.45952	-0.27852	0.55783	-0.52302	0.08825	0.06845	0.03296	0.03135	-0.25899	-0.03121	-0.3032	-0.40204	-0.15288	0.22203	-0.43954	-0.08134	-0.01106	-0.40379	-0.14871	0.31678	-0.36087	0.22394	0.11016	-0.16694	-0.00105	-0.31551	0.16295	-0.51018	-0.05504	-0.25828	0.08772	0.76072
% Transported (W/O C4)	0.5959	0.0426	<.0001	<.0001	<.0001	<.0001	<.0001	0.0011	0.0006	0.3603	0.0293	0.0268	0.7072	0.0677	0.0218	0.0223	0.0113	0.0139	0.1512	0.002	0.0043	0.6552	0.7293	0.8677	0.8742	0.1833	0.8747	0.1168	0.0339	0.4373	0.2561	0.0193	0.6807	0.9555	0.0331	0.4501	0.1005	0.0592	0.252	0.5768	0.3958	0.9957	0.1019	0.4074	0.0055	0.7809	0.1845	0.6572	<.0001
Synthesized/Imported	-0.21463	0.29102	0.62244	0.81715	0.72044	0.87153	0.76113	0.63503	0.64044	0.16253	-0.39445	-0.43021	-0.06325	-0.3418	-0.46652	-0.4975	-0.50515	-0.49877	0.25772	-0.6037	0.56	-0.1478	-0.07685	-0.049	-0.04888	0.23682	0.01259	0.27412	0.37242	0.10534	-0.25521	0.49859	0.06459	-0.05003	0.45608	0.20388	-0.36808	0.37462	-0.26603	-0.06344	0.20436	0.00857	0.27143	-0.17368	0.55848	0.05337	0.25962	-0.01455	-0.71147
Synthesized/Imported	0.2727	0.133	0.0004	<.0001	<.0001	<.0001	<.0001	0.0003	0.0002	0.4086	0.0378	0.0223	0.7492	0.075	0.0123	0.0071	0.0061	0.0069	0.1855	0.0007	0.0019	0.4529	0.6975	0.8044	0.8049	0.225	0.9493	0.1581	0.051	0.5937	0.19	0.0069	0.744	0.8004	0.0147	0.2981	0.054	0.0495	0.1712	0.7484	0.2969	0.9655	0.1624	0.3768	0.002	0.7874	0.1821	0.9414	<.0001
Saturated	0.89017	0.65689	0.36784	0.10188	-0.06753	0.03313	0.24108	0.19544	0.30315	0.82557	0.88738	0.73651	0.71416	0.96404	0.95331	0.8643	0.98497	0.87644	0.64302	0.79958	0.35255	0.8583	0.64561	0.73969	0.64244	0.47951	0.60979	0.59168	0.4745	0.70358	0.88529	0.33911	0.81283	0.8289	0.28688	0.32766	0.9077	0.35693	0.8663	0.45542	0.03177	0.74213	0.32441	0.6628	-0.08292	0.53017	-0.12463	0.0402	0.38499
Saturated	<.0001	0.0001	0.0541	0.6059	0.7328	0.8671	0.2165	0.3189	0.1168	<.0001	<.0001	<.0001	<.0001	<.0001	<.0001	<.0001	<.0001	<.0001	0.0002	<.0001	0.0658	<.0001	0.0002	<.0001	0.0002	0.0098	0.0006	0.0009	0.0107	<.0001	<.0001	0.0775	<.0001	<.0001	0.1388	0.0887	<.0001	0.0622	<.0001	0.0149	0.8725	<.0001	0.0921	0.0001	0.6749	0.0037	0.5275	0.8391	0.0431
Unsaturated	0.90279	0.95103	0.82068	0.62585	0.33738	0.55346	0.70366	0.46666	0.67192	0.95963	0.61666	0.48503	0.61821	0.77575	0.75966	0.71867	0.72769	0.66725	0.86581	0.48226	0.67568	0.86813	0.70311	0.7979	0.69107	0.67281	0.69692	0.82516	0.77965	0.86024	0.83883	0.54172	0.91408	0.8921	0.5625	0.38287	0.79409	0.57291	0.82638	0.45981	0.21348	0.79673	0.47473	0.59048	0.24197	0.64095	-0.00523	-0.15785	-0.12108
Unsaturated	<.0001	<.0001	<.0001	0.0004	0.0791	0.0022	<.0001	0.0123	<.0001	<.0001	0.0005	0.0089	0.0005	<.0001	<.0001	<.0001	<.0001	0.0001	<.0001	0.0094	<.0001	<.0001	<.0001	<.0001	<.0001	<.0001	<.0001	<.0001	<.0001	<.0001	<.0001	0.0029	<.0001	<.0001	0.0018	0.0443	<.0001	0.0014	<.0001	0.0138	0.2754	<.0001	0.0107	0.0009	0.2148	0.0002	0.9789	0.4224	0.5394
Unsaturated/Saturated	-0.05448	0.40352	0.67823	0.81848	0.64704	0.82853	0.70796	0.42258	0.54937	0.14832	-0.49548	-0.46758	-0.16835	-0.36766	-0.3872	-0.29807	-0.48769	-0.43995	0.32095	-0.57126	0.51125	-0.02878	0.0144	0.04816	0.0431	0.26748	0.11043	0.34475	0.47314	0.20234	-0.13145	0.32093	0.10346	0.05902	0.43377	0.07336	-0.24545	0.3494	-0.12353	-0.0509	0.29146	0.02221	0.21498	-0.15958	0.52607	0.15011	0.29945	-0.29184	-0.84541
Unsaturated/Saturated	0.7831	0.0332	<.0001	<.0001	0.0002	<.0001	<.0001	0.0251	0.0025	0.4513	0.0073	0.0121	0.3918	0.0543	0.0418	0.1234	0.0085	0.0191	0.0959	0.0015	0.0054	0.8844	0.942	0.8077	0.8276	0.1688	0.5759	0.0724	0.011	0.3018	0.5049	0.0959	0.6003	0.7654	0.0211	0.7107	0.208	0.0684	0.5312	0.797	0.1324	0.9107	0.2719	0.4173	0.004	0.4458	0.1216	0.1318	<.0001
Total FA	0.9357	0.89935	0.71491	0.49027	0.22664	0.41605	0.59012	0.4023	0.58593	0.95752	0.72501	0.5821	0.6729	0.86524	0.85015	0.79272	0.83644	0.75875	0.8326	0.59946	0.60388	0.90048	0.71408	0.81252	0.70428	0.6408	0.69853	0.787	0.71761	0.84713	0.88729	0.50151	0.9202	0.90902	0.50068	0.3815	0.86137	0.52986	0.87232	0.4772	0.16632	0.81241	0.44786	0.63677	0.15195	0.63301	-0.04215	-0.1034	0.02956
Total FA	<.0001	<.0001	<.0001	0.0081	0.2461	0.0277	0.0009	0.0338	0.0011	<.0001	<.0001	0.0012	<.0001	<.0001	<.0001	<.0001	<.0001	<.0001	<.0001	0.0007	0.0007	<.0001	<.0001	<.0001	<.0001	0.0002	<.0001	<.0001	<.0001	<.0001	<.0001	0.0066	<.0001	<.0001	0.0067	0.0452	<.0001	0.0037	<.0001	0.0102	0.3976	<.0001	0.0169	0.0003	0.4402	0.0003	0.8314	0.6006	0.8813
ACE%mol	-0.3769	0.11267	0.46177	0.69962	0.69238	0.78206	0.70137	0.69374	0.65031	0.1167	-0.3448	-0.4456	-0.02349	-0.3318	-0.50337	-0.59812	-0.51927	-0.52564	0.19345	-0.64808	0.56487	-0.23378	-0.09304	-0.08683	-0.07988	0.25452	-0.03362	0.20919	0.2878	0.03211	-0.32753	0.56505	0.0029	-0.16198	0.42562	0.3305	-0.44444	0.29985	-0.32592	-0.08809	0.1798	-0.04173	0.21054	-0.17861	0.53335	-0.06737	0.26608	0.16007	-0.59355
ACE%mol	0.048	0.5681	0.0134	<.0001	<.0001	<.0001	<.0001	<.0001	0.0002	0.5542	0.0724	0.0175	0.9055	0.0845	0.0063	0.0008	0.0046	0.0041	0.324	0.0002	0.0017	0.2312	0.6377	0.6604	0.6862	0.1912	0.8651	0.2854	0.1375	0.8711	0.0889	0.0017	0.9883	0.4102	0.0239	0.0858	0.0178	0.1211	0.0905	0.6558	0.3599	0.833	0.2822	0.3632	0.0035	0.7334	0.1711	0.4158	0.0009
ACE%mol (W/O odd FA)	-0.37353	0.11653	0.46564	0.70154	0.68403	0.78286	0.70287	0.6898	0.64305	0.11873	-0.34404	-0.45015	-0.02401	-0.33103	-0.50368	-0.59857	-0.51798	-0.52758	0.19389	-0.64948	0.56101	-0.23388	-0.09599	-0.08883	-0.07738	0.24796	-0.03674	0.21034	0.28786	0.03232	-0.32786	0.56113	0.00639	-0.15936	0.42133	0.32713	-0.44392	0.29828	-0.32853	-0.08484	0.16729	-0.04326	0.21408	-0.18212	0.52901	-0.06675	0.2623	0.15084	-0.59499
ACE%mol (W/O odd FA)	0.0502	0.5548	0.0125	<.0001	<.0001	<.0001	<.0001	<.0001	0.0002	0.5474	0.073	0.0162	0.9035	0.0853	0.0063	0.0008	0.0048	0.0039	0.3229	0.0002	0.0019	0.231	0.627	0.6531	0.6955	0.2033	0.8527	0.2827	0.1374	0.8703	0.0885	0.0019	0.9743	0.4179	0.0256	0.0893	0.018	0.1231	0.0878	0.6677	0.3948	0.827	0.274	0.3537	0.0038	0.7358	0.1775	0.4436	0.0008
ACEmol/d	0.6783	0.89674	0.90806	0.81958	0.57586	0.78877	0.90726	0.71756	0.87183	0.9408	0.48694	0.31494	0.57249	0.60728	0.52389	0.41176	0.49454	0.44295	0.84916	0.22334	0.82556	0.69087	0.6149	0.67619	0.58246	0.70398	0.59447	0.80825	0.78579	0.7723	0.63232	0.71629	0.83954	0.73462	0.67828	0.50046	0.56286	0.61131	0.61173	0.39219	0.2274	0.71389	0.52747	0.46879	0.42836	0.54907	0.05321	-0.03447	-0.26818
ACEmol/d	<.0001	<.0001	<.0001	<.0001	0.0013	<.0001	<.0001	<.0001	<.0001	<.0001	0.0086	0.1026	0.0015	0.0006	0.0042	0.0295	0.0075	0.0182	<.0001	0.2533	<.0001	<.0001	0.0005	<.0001	0.0011	<.0001	0.0009	<.0001	<.0001	<.0001	0.0003	<.0001	<.0001	<.0001	<.0001	0.0067	0.0018	0.0005	0.0005	0.039	0.2445	<.0001	0.0039	0.0119	0.023	0.0025	0.788	0.8617	0.1676
ACEmol/d (W/O odd FA)	0.68742	0.90057	0.90726	0.81432	0.56467	0.78189	0.90245	0.71004	0.86356	0.94442	0.49426	0.31979	0.57595	0.61505	0.53261	0.42093	0.50437	0.45054	0.85048	0.23194	0.81985	0.69712	0.61657	0.6793	0.58723	0.70076	0.59598	0.80956	0.78526	0.77526	0.63938	0.71083	0.84489	0.7415	0.67321	0.49709	0.57159	0.60896	0.61752	0.39636	0.21947	0.7167	0.52892	0.47185	0.42102	0.55267	0.04946	-0.0401	-0.26223
ACEmol/d (W/O odd FA)	<.0001	<.0001	<.0001	<.0001	0.0017	<.0001	<.0001	<.0001	<.0001	<.0001	0.0075	0.0971	0.0013	0.0005	0.0035	0.0257	0.0062	0.0161	<.0001	0.235	<.0001	<.0001	0.0005	<.0001	0.001	<.0001	0.0008	<.0001	<.0001	<.0001	0.0002	<.0001	<.0001	<.0001	<.0001	0.0071	0.0015	0.0006	0.0005	0.0368	0.2618	<.0001	0.0038	0.0112	0.0257	0.0023	0.8026	0.8394	0.1776
ACEcorr	0.42053	0.7236	0.79994	0.7582	0.48515	0.75606	0.84574	0.70111	0.78883	0.7227	0.16832	-0.06017	0.52888	0.36262	0.20553	0.1574	0.23837	0.09544	0.73973	-0.12442	0.74276	0.57599	0.30275	0.51168	0.51342	0.65174	0.46838	0.74412	0.70316	0.67799	0.4563	0.77236	0.66159	0.60277	0.44899	0.42429	0.30804	0.5903	0.41008	0.14743	0.1702	0.49411	0.69504	0.29637	0.42659	0.30211	0.2409	-0.03841	-0.51681
ACEcorr	0.0259	<.0001	<.0001	<.0001	0.0089	<.0001	<.0001	<.0001	<.0001	<.0001	0.3919	0.761	0.0038	0.0579	0.2941	0.4238	0.2219	0.629	<.0001	0.5282	<.0001	0.0013	0.1174	0.0054	0.0052	0.0002	0.0119	<.0001	<.0001	<.0001	0.0147	<.0001	0.0001	0.0007	0.0165	0.0244	0.1108	0.0009	0.0302	0.4541	0.3865	0.0075	<.0001	0.1257	0.0236	0.1182	0.2169	0.8461	0.0049
ACEcorr (W/O odd FA)	0.42165	0.72185	0.79581	0.75166	0.474	0.74883	0.83935	0.69371	0.77947	0.71982	0.16725	-0.06375	0.52964	0.36303	0.20552	0.15913	0.24035	0.09426	0.73724	-0.1245	0.73542	0.57741	0.29741	0.50992	0.51471	0.64706	0.46622	0.74248	0.69987	0.67716	0.45739	0.76784	0.66097	0.60435	0.43985	0.41939	0.30913	0.58703	0.40979	0.14565	0.16282	0.49107	0.69799	0.29483	0.4202	0.29945	0.24124	-0.04282	-0.51629
ACEcorr (W/O odd FA)	0.0254	<.0001	<.0001	<.0001	0.0108	<.0001	<.0001	<.0001	<.0001	<.0001	0.395	0.7472	0.0037	0.0576	0.2941	0.4186	0.218	0.6333	<.0001	0.5279	<.0001	0.0013	0.1243	0.0056	0.0051	0.0002	0.0124	<.0001	<.0001	<.0001	0.0144	<.0001	0.0001	0.0007	0.0192	0.0263	0.1094	0.001	0.0303	0.4596	0.4078	0.008	<.0001	0.1277	0.026	0.1216	0.2162	0.8287	0.0049
ABCA1	0.04498	0.09348	0.15369	0.18094	0.09664	0.15618	0.08673	-0.0908	-0.02003	0.01073	-0.15588	-0.22128	-0.20658	-0.108	0.00114	0.04068	-0.12645	-0.14422	0.02829	-0.21383	-0.04256	0.00654	-0.04455	-0.0583	-0.0682	-0.03353	0.01939	-0.01883	0.04703	-0.03314	0.05621	-0.12802	0.05109	-0.0857	0.15477	-0.11374	0.00413	-0.12896	-0.02198	0.20224	-0.01961	0.02182	-0.34865	0.11287	-0.06143	0.27925	-0.02062	-0.29308	-0.17588
ABCA1	0.8202	0.6361	0.4349	0.3568	0.6247	0.4274	0.6608	0.6459	0.9194	0.9568	0.4283	0.2578	0.2916	0.5844	0.9954	0.8372	0.5214	0.464	0.8864	0.2746	0.8297	0.9736	0.8219	0.7682	0.7302	0.8655	0.922	0.9242	0.8122	0.867	0.7763	0.5162	0.7963	0.6646	0.4316	0.5644	0.9834	0.5131	0.9116	0.302	0.9211	0.9123	0.069	0.5674	0.7562	0.1501	0.917	0.1301	0.3707
ABCG2	0.22035	0.21409	0.12055	0.01292	-0.09869	-0.04768	0.04819	-0.0217	0.10679	0.12681	0.1183	0.3246	-0.06031	0.13265	0.18533	0.18966	0.14276	0.37687	0.05467	0.29379	0.02377	0.11211	0.21051	0.16157	0.06176	0.2136	-0.003	0.06117	0.08193	0.12935	0.11315	-0.15617	0.04812	0.2365	-0.06702	-0.0769	0.21803	-0.05577	0.18488	0.0104	0.07125	0.07189	0.34326	-0.11161	0.15397	0.00699	-0.15397	-0.04029	0.03467
ABCG2	0.2598	0.274	0.5412	0.948	0.6173	0.8096	0.8076	0.9127	0.5886	0.5202	0.5488	0.0919	0.7605	0.501	0.3451	0.3337	0.4686	0.0481	0.7823	0.1292	0.9044	0.5701	0.2823	0.4114	0.7549	0.2751	0.9879	0.7572	0.6785	0.5118	0.5665	0.4275	0.8079	0.2256	0.7347	0.6973	0.265	0.778	0.3463	0.9581	0.7186	0.7162	0.0737	0.5718	0.4341	0.9718	0.4341	0.8387	0.8609
ACACA	0.20948	0.27054	0.21992	0.12082	-0.0438	0.06015	0.16419	0.06636	0.1954	0.18429	0.08081	0.18555	-0.0038	0.09709	0.14899	0.11732	0.08334	0.27974	0.14149	0.16795	0.1224	0.12406	0.21832	0.16488	0.08195	0.33677	-0.01636	0.13229	0.16334	0.1597	0.10589	-0.09033	0.09911	0.25546	-0.09875	-0.01528	0.20735	-0.07518	0.1404	-0.10573	0.03301	0.00268	0.41777	-0.11324	0.19206	-0.01879	-0.12948	-0.06715	-0.07879
ACACA	0.2847	0.1638	0.2608	0.5403	0.8249	0.7611	0.4038	0.7372	0.319	0.3479	0.6827	0.3445	0.9847	0.6231	0.4492	0.5522	0.6733	0.1494	0.4726	0.3929	0.5349	0.5294	0.2644	0.4018	0.6785	0.0797	0.9341	0.5022	0.4063	0.4169	0.5917	0.6476	0.6158	0.1895	0.6171	0.9385	0.2897	0.7038	0.4761	0.5923	0.8676	0.9892	0.027	0.5661	0.3275	0.9244	0.5114	0.7342	0.6902
ACSL1	0.14432	0.25633	0.25802	0.19369	0.00791	0.13719	0.19778	0.04845	0.16276	0.14939	0.01432	0.08676	-0.05867	0.04659	0.08273	0.05207	-0.00211	0.17245	0.11286	0.08041	0.11869	0.03148	0.18942	0.09143	0.0119	0.20081	-0.08713	0.0889	0.13131	0.08596	0.04679	-0.17451	0.10041	0.24266	-0.09975	-0.0349	0.13333	-0.06375	0.03522	-0.04107	0.03645	-0.11138	0.38248	-0.26531	0.2449	0.07705	-0.13554	-0.12867	-0.1368
ACSL1	0.4637	0.1879	0.185	0.3234	0.9681	0.4864	0.3131	0.8066	0.4079	0.448	0.9423	0.6607	0.7668	0.8139	0.6756	0.7924	0.9915	0.3802	0.5674	0.6842	0.5475	0.8737	0.3344	0.6436	0.9521	0.3055	0.6593	0.6528	0.5054	0.6636	0.8131	0.3745	0.6112	0.2134	0.6135	0.86	0.4988	0.7472	0.8588	0.8356	0.8539	0.5726	0.0446	0.1724	0.2091	0.6967	0.4917	0.514	0.4876
ADFP	0.31162	0.30446	0.18836	0.04312	-0.06688	-0.04032	0.06659	-0.03975	0.1278	0.19132	0.19981	0.39929	-0.02606	0.19581	0.27188	0.22158	0.23352	0.4907	0.06078	0.39151	-0.00081	0.15493	0.29226	0.15149	0.05202	0.21287	-0.07363	0.04609	0.05052	0.13159	0.14392	-0.18868	0.06579	0.26131	-0.14668	-0.13689	0.2947	-0.02038	0.17975	-0.0424	-0.01372	0.07645	0.45925	-0.08931	0.18933	0.01587	-0.26421	-0.08367	0.09855
ADFP	0.1065	0.1152	0.3371	0.8275	0.7352	0.8386	0.7364	0.8408	0.5169	0.3294	0.308	0.0353	0.8953	0.318	0.1616	0.2571	0.2317	0.008	0.7587	0.0394	0.9967	0.4312	0.1313	0.4416	0.7926	0.2768	0.7096	0.8159	0.7985	0.5045	0.465	0.3363	0.7394	0.1792	0.4564	0.4873	0.1279	0.918	0.36	0.8304	0.9448	0.699	0.014	0.6513	0.3346	0.9361	0.1743	0.6721	0.6178
AGPAT6	0.08664	0.18455	0.18285	0.13838	0.01738	0.08224	0.17102	0.05087	0.2279	0.13587	0.01461	0.06322	-0.08918	0.05582	0.1164	0.05509	-0.00861	0.21414	0.1145	0.03183	0.15486	0.05257	0.24347	0.1275	0.08831	0.37379	-0.06653	0.08197	0.12506	0.09334	0.06489	-0.1308	0.03802	0.14498	-0.09022	0.02139	0.1474	-0.07409	0.09452	-0.15024	0.08117	-0.05905	0.3757	-0.19188	0.28102	0.0182	-0.12594	-0.1001	-0.11542
AGPAT6	0.6611	0.3472	0.3517	0.4825	0.9301	0.6774	0.3842	0.7971	0.2435	0.4906	0.9412	0.7493	0.6518	0.7779	0.5553	0.7807	0.9653	0.2739	0.5618	0.8723	0.4314	0.7905	0.2119	0.5179	0.655	0.0501	0.7366	0.6784	0.526	0.6366	0.7429	0.5071	0.8477	0.4617	0.648	0.914	0.4541	0.7079	0.6323	0.4454	0.6814	0.7653	0.0488	0.328	0.1474	0.9267	0.5231	0.6123	0.5586
ASAHL	-0.20322	-0.06141	0.09724	0.24888	0.28488	0.29377	0.2109	0.18591	0.21144	-0.00883	-0.17995	-0.29718	-0.14728	-0.10276	-0.12785	-0.11128	-0.21903	-0.29095	0.07758	-0.4017	0.19816	-0.04555	-0.11352	0.02746	0.12553	0.16848	0.14499	0.07613	0.12383	0.02531	-0.0112	0.23347	0.02467	-0.21022	0.32477	0.20145	-0.18818	0.12715	0.02517	0.15134	0.24486	0.22267	-0.27831	0.23361	0.06554	0.21774	0.07906	-0.04068	-0.21817
ASAHL	0.2997	0.7563	0.6225	0.2016	0.1417	0.1292	0.2814	0.3435	0.2801	0.9644	0.3595	0.1246	0.4545	0.6028	0.5168	0.5729	0.2628	0.1331	0.6948	0.0341	0.3121	0.818	0.5652	0.8897	0.5245	0.3914	0.4616	0.7002	0.5301	0.8983	0.9549	0.2318	0.9008	0.283	0.0918	0.304	0.3376	0.5191	0.8988	0.442	0.2092	0.2547	0.1516	0.2315	0.7404	0.2657	0.6892	0.8372	0.2647
BTN1A1	0.24089	0.25854	0.18829	0.08583	-0.02074	0.03187	0.13987	0.08155	0.20137	0.2053	0.16735	0.32605	-0.01346	0.1372	0.18592	0.12731	0.15708	0.37066	0.10014	0.29915	0.09832	0.1274	0.27967	0.14417	0.1019	0.24861	-0.02402	0.10299	0.11491	0.15243	0.07547	-0.06541	0.06996	0.23256	-0.02002	0.00059	0.20112	-0.01146	0.15626	-0.10288	-0.02282	0.0236	0.41477	-0.10135	0.21498	-0.0446	-0.14774	0.00281	0.02419
BTN1A1	0.2169	0.184	0.3373	0.6641	0.9166	0.8721	0.4778	0.6799	0.3042	0.2946	0.3947	0.0904	0.9458	0.4863	0.3435	0.5186	0.4247	0.0522	0.6121	0.122	0.6187	0.5182	0.1495	0.4642	0.6059	0.2021	0.9034	0.602	0.5604	0.4387	0.7027	0.7409	0.7235	0.2337	0.9195	0.9976	0.3048	0.9538	0.4272	0.6024	0.9082	0.9051	0.0282	0.6078	0.2719	0.8217	0.4531	0.9887	0.9028
CD36	0.12236	0.08157	-0.01594	-0.10805	-0.14088	-0.16782	-0.09585	-0.12474	0.00648	0.03148	0.12986	0.31961	-0.12585	0.10082	0.19605	0.15453	0.12519	0.34857	-0.07555	0.29676	-0.07576	0.02935	0.15507	0.13241	-0.07208	0.1974	-0.07081	-0.08582	-0.05622	-0.03454	0.06453	-0.23602	-0.06846	0.11916	-0.151	-0.06246	0.20717	-0.25462	0.13684	0.00898	-0.05471	-0.02644	0.11254	-0.06523	0.20199	0.10745	0.02483	0.00561	0.12648
CD36	0.5351	0.6799	0.9358	0.5842	0.4746	0.3933	0.6275	0.5271	0.9739	0.8737	0.5101	0.0973	0.5234	0.6097	0.3174	0.4324	0.5256	0.0691	0.7024	0.1252	0.7016	0.8821	0.4307	0.5018	0.7155	0.314	0.7203	0.6641	0.7763	0.8615	0.7442	0.2266	0.7292	0.5459	0.4431	0.7522	0.2902	0.191	0.4874	0.9638	0.7821	0.8938	0.5685	0.7415	0.3026	0.5863	0.9002	0.9774	0.5213
DGAT1	0.00853	-0.1557	-0.26522	-0.36989	-0.38778	-0.43895	-0.38283	-0.37468	-0.40978	-0.15441	0.16147	0.13477	-0.24171	0.03573	0.18107	0.08365	0.09496	0.21802	-0.31054	0.18225	-0.42377	-0.12975	-0.09465	-0.14849	-0.14724	-0.06328	-0.31413	-0.34588	-0.36464	-0.30684	-0.07697	-0.57885	-0.19512	-0.14293	-0.39738	-0.17542	0.10311	-0.49955	-0.10103	-0.07227	-0.44042	-0.23505	-0.08152	-0.08883	-0.1637	0.01666	-0.27285	-0.06416	0.39815
DGAT1	0.9656	0.4289	0.1726	0.0527	0.0415	0.0194	0.0444	0.0495	0.0303	0.4327	0.4117	0.4941	0.2153	0.8567	0.3565	0.6721	0.6308	0.265	0.1078	0.3533	0.0246	0.5105	0.6319	0.4508	0.4547	0.7491	0.1035	0.0714	0.0564	0.1122	0.6971	0.0013	0.3197	0.4681	0.0363	0.3719	0.6016	0.0068	0.609	0.7148	0.019	0.2286	0.68	0.6531	0.4052	0.933	0.1601	0.7457	0.0359
FABP3	0.33896	0.34606	0.24699	0.10779	-0.02215	0.03931	0.17404	0.08437	0.21149	0.29834	0.2445	0.35326	0.07447	0.23159	0.27772	0.21452	0.25428	0.45597	0.18355	0.346	0.12357	0.20464	0.34837	0.21831	0.14934	0.28657	0.02172	0.17922	0.16669	0.22305	0.16348	-0.05852	0.17595	0.34403	-0.05928	0.0294	0.30634	-0.02022	0.21653	-0.02608	-0.06102	0.06067	0.47271	-0.09413	0.20171	0.04575	-0.1401	-0.04153	0.03815
FABP3	0.0776	0.0712	0.2051	0.5851	0.9109	0.8426	0.3758	0.6695	0.28	0.1231	0.2099	0.0652	0.7065	0.2357	0.1525	0.273	0.1916	0.0147	0.3498	0.0713	0.531	0.2962	0.0693	0.2644	0.4482	0.1393	0.9127	0.3615	0.3966	0.2539	0.4059	0.7674	0.3705	0.073	0.7644	0.8819	0.1129	0.9186	0.2684	0.8952	0.7577	0.7591	0.0111	0.6338	0.3033	0.8172	0.477	0.8338	0.8472
FADS1	0.01803	-0.01739	-0.08397	-0.16952	-0.24523	-0.19735	-0.11066	-0.03519	-0.06084	-0.0954	-0.04961	0.12249	-0.07537	-0.08422	-0.05785	-0.01061	-0.02724	0.10038	-0.10126	0.13375	-0.12724	-0.08866	0.00523	-0.02683	-0.11486	0.05458	-0.07215	-0.0637	-0.06102	-0.01338	-0.10648	-0.17003	-0.09868	0.06469	-0.25742	-0.05357	-0.02871	-0.23534	-0.02821	-0.14466	-0.0368	-0.21696	0.16001	-0.20508	-0.08379	-0.24807	-0.17177	0.12497	0.00479
FADS1	0.9274	0.93	0.671	0.3885	0.2085	0.3141	0.5751	0.8589	0.7584	0.6292	0.802	0.5346	0.7031	0.67	0.77	0.9573	0.8906	0.6113	0.6082	0.4974	0.5188	0.6537	0.9789	0.8922	0.5606	0.7827	0.7152	0.7474	0.7577	0.9461	0.5897	0.387	0.6174	0.7436	0.186	0.7866	0.8847	0.228	0.8867	0.4627	0.8525	0.2674	0.416	0.2951	0.6716	0.2031	0.3821	0.5263	0.9807
FASN	0.13114	0.25442	0.24853	0.1912	0.04123	0.13346	0.22362	0.08349	0.24552	0.18206	0.00261	0.05465	-0.01219	0.07514	0.08091	0.05758	0.0273	0.21477	0.16434	0.04871	0.1563	0.09062	0.2339	0.12879	0.10608	0.27096	-0.0165	0.14646	0.15905	0.1563	0.07529	-0.03901	0.1008	0.2597	-0.0023	0.01192	0.1337	-0.00203	0.10197	-0.08005	0.04021	-0.07107	0.3634	-0.19797	0.26723	-0.00267	-0.03243	-0.13161	-0.18167
FASN	0.5059	0.1914	0.2022	0.3297	0.835	0.4984	0.2527	0.6727	0.2079	0.3538	0.9895	0.7824	0.9509	0.7039	0.6823	0.771	0.8903	0.2724	0.4033	0.8056	0.4271	0.6465	0.2309	0.5137	0.5911	0.1631	0.9336	0.4571	0.4189	0.4271	0.7034	0.8438	0.6098	0.182	0.9907	0.952	0.4976	0.9918	0.6056	0.6855	0.839	0.7193	0.0573	0.3126	0.1692	0.9892	0.8699	0.5044	0.3549
GPAM	0.39805	0.36459	0.2411	0.10305	-0.01699	0.03158	0.16531	0.05911	0.22819	0.34179	0.33939	0.50668	0.0449	0.30641	0.38895	0.32207	0.33685	0.57444	0.18117	0.47675	0.13499	0.25058	0.45298	0.29848	0.17799	0.29038	0.06579	0.17105	0.18181	0.2392	0.24303	-0.09125	0.21705	0.37045	0.0423	0.02314	0.39172	0.00951	0.32163	0.09683	0.02666	0.18678	0.3706	-0.01015	0.21461	0.13684	-0.20782	-0.04005	0.13034
GPAM	0.0359	0.0565	0.2165	0.6018	0.9316	0.8733	0.4005	0.7651	0.2428	0.075	0.0773	0.0059	0.8205	0.1128	0.0408	0.0946	0.0796	0.0014	0.3562	0.0103	0.4934	0.1984	0.0155	0.1229	0.3648	0.1339	0.7394	0.3842	0.3545	0.2202	0.2127	0.6442	0.2672	0.0523	0.8307	0.907	0.0393	0.9617	0.0951	0.624	0.8929	0.3413	0.0522	0.9591	0.2728	0.4875	0.2886	0.8396	0.5086
INSIG1	-0.05498	0.11764	0.19236	0.20825	0.12406	0.21654	0.21115	0.20008	0.18338	0.03986	-0.15614	-0.07946	0.0458	-0.13839	-0.19647	-0.22143	-0.21153	-0.12543	0.03225	-0.14493	0.08539	-0.11149	-0.0866	-0.11698	-0.23064	0.02352	-0.15636	-0.00774	0.01479	-0.07829	-0.12424	0.04911	-0.01565	0.11939	-0.07494	-0.11355	-0.05806	-0.09845	-0.2099	-0.08836	-0.06162	-0.2651	0.32911	-0.39681	0.30045	0.05987	0.12948	0.03997	-0.25136
INSIG1	0.7811	0.5511	0.3268	0.2876	0.5294	0.2684	0.2808	0.3073	0.3503	0.8404	0.4275	0.6877	0.817	0.4825	0.3163	0.2575	0.2799	0.5248	0.8706	0.4618	0.6657	0.5722	0.6612	0.5533	0.2377	0.9054	0.4269	0.9688	0.9405	0.6921	0.5288	0.804	0.937	0.5451	0.7047	0.5651	0.7692	0.6182	0.2837	0.6548	0.7554	0.1728	0.0872	0.0366	0.1203	0.7622	0.5114	0.84	0.197
INSIG2	-0.33959	-0.31162	-0.24454	-0.13799	-0.07995	-0.12403	-0.16018	-0.17124	-0.11344	-0.27594	-0.30858	-0.31954	-0.22272	-0.19002	-0.17796	-0.09036	-0.28573	-0.26366	-0.15251	-0.35636	-0.02753	-0.15463	-0.06821	-0.00052	-0.06346	0.06896	0.00469	-0.14113	-0.082	-0.16951	-0.08847	-0.16544	-0.19577	-0.23008	-0.01394	0.11475	-0.17103	-0.21938	-0.06105	0.09671	0.0836	-0.21137	-0.34183	-0.07589	0.19344	0.03731	0.30647	-0.0779	-0.17107
INSIG2	0.0771	0.1065	0.2098	0.4838	0.6859	0.5295	0.4155	0.3836	0.5654	0.1552	0.1101	0.0974	0.2546	0.3328	0.3649	0.6475	0.1405	0.1752	0.4385	0.0627	0.8894	0.4321	0.7302	0.9979	0.7484	0.7273	0.9811	0.4738	0.6783	0.3885	0.6544	0.4002	0.3181	0.2389	0.9439	0.5609	0.3842	0.262	0.7576	0.6244	0.6723	0.2803	0.075	0.7011	0.324	0.8505	0.1127	0.6936	0.3841
LPIN1	-0.01143	-0.02026	-0.06869	-0.13954	-0.19645	-0.17356	-0.14883	-0.18699	-0.20382	-0.15734	-0.21081	-0.18719	-0.00376	-0.11358	-0.12681	-0.00117	-0.09204	-0.0831	-0.01269	-0.06777	-0.14825	-0.06988	-0.09333	-0.0182	-0.08771	-0.01595	0.0266	0.0077	-0.01911	0.00491	-0.03907	-0.14733	-0.04658	0.08719	-0.29664	-0.1395	-0.03152	-0.17498	-0.06711	-0.16795	-0.07645	-0.28066	0.03009	-0.16536	-0.10884	-0.184	0.00244	-0.11259	-0.1687
LPIN1	0.954	0.9185	0.7283	0.4788	0.3164	0.3771	0.4497	0.3407	0.2982	0.4239	0.2816	0.3402	0.9849	0.565	0.5202	0.9953	0.6413	0.6742	0.9489	0.7319	0.4515	0.7238	0.6367	0.9267	0.6572	0.9358	0.8931	0.969	0.9231	0.9802	0.8435	0.4544	0.8139	0.6591	0.1253	0.4789	0.8735	0.3732	0.7344	0.393	0.699	0.148	0.8792	0.4004	0.5814	0.3486	0.9902	0.5684	0.3908
LPL	0.18983	0.3039	0.29506	0.24656	0.10574	0.18943	0.26902	0.06551	0.28656	0.24726	0.07833	0.16774	-0.037	0.07414	0.15206	0.10054	0.08484	0.29257	0.16091	0.15226	0.21244	0.14821	0.35116	0.19416	0.11028	0.26061	-0.05963	0.15866	0.20589	0.15913	0.10926	-0.07469	0.13582	0.29398	0.0549	0.00848	0.20014	0.02833	0.15019	-0.04264	0.10366	0.02543	0.37999	-0.21232	0.35251	0.00941	0.02968	-0.18459	-0.14795
LPL	0.3333	0.1159	0.1274	0.2059	0.5923	0.3343	0.1663	0.7405	0.1393	0.2046	0.6919	0.3935	0.8517	0.7077	0.4398	0.6107	0.6678	0.1308	0.4134	0.4392	0.2778	0.4517	0.0669	0.3222	0.5764	0.1804	0.7631	0.42	0.2932	0.4186	0.58	0.7056	0.4907	0.1289	0.7814	0.9658	0.3072	0.8862	0.4456	0.8294	0.5996	0.8978	0.0461	0.2781	0.0658	0.9621	0.8808	0.347	0.4524
OSBPL10	0.22066	0.31866	0.31672	0.27467	0.07365	0.19916	0.26293	-0.04585	0.20936	0.24092	0.01639	0.03747	-0.18227	0.09964	0.20931	0.20341	0.04226	0.27288	0.19557	0.00325	0.1368	0.18133	0.31625	0.18668	0.29527	0.31534	-0.03708	0.17278	0.21973	0.17109	0.18335	-0.21409	0.18795	0.25565	0.05895	-0.04861	0.25025	-0.0126	0.21177	0.04968	0.08677	0.10261	0.33704	-0.10817	0.30408	0.24747	-0.16992	-0.41686	-0.19469
OSBPL10	0.2592	0.0984	0.1006	0.1572	0.7096	0.3096	0.1764	0.8168	0.285	0.2168	0.934	0.8498	0.3533	0.6139	0.2851	0.2992	0.8309	0.16	0.3186	0.9869	0.4876	0.3558	0.1011	0.3415	0.1272	0.1021	0.8514	0.3793	0.2612	0.384	0.3504	0.274	0.3382	0.1892	0.7657	0.806	0.199	0.9493	0.2793	0.8018	0.6606	0.6033	0.0795	0.5838	0.1157	0.2042	0.3873	0.0273	0.3208
PPARG	0.01435	0.08228	0.08567	0.06879	0.08324	0.08733	0.21831	0.46382	0.33383	0.20607	0.16288	0.10365	0.18195	0.10815	0.05113	-0.03084	0.02575	0.07931	0.21211	-0.04578	0.25817	0.09305	0.11471	0.21626	0.12955	0.57168	0.18991	0.20507	0.22896	0.18188	0.01852	0.32485	0.08366	0.06776	0.18664	0.33456	0.07666	-0.03222	0.10783	-0.03217	-0.1216	0.05814	-0.03396	0.3047	-0.03738	-0.02769	0.07229	0.45138	0.01727
PPARG	0.9422	0.6772	0.6647	0.728	0.6737	0.6586	0.2644	0.0129	0.0825	0.2928	0.4076	0.5997	0.3541	0.5838	0.7961	0.8762	0.8965	0.6883	0.2785	0.8171	0.1847	0.6377	0.5611	0.269	0.5111	0.0015	0.3331	0.2952	0.2412	0.3543	0.9255	0.0917	0.6721	0.7319	0.3416	0.0818	0.6982	0.8707	0.5849	0.8709	0.5376	0.7689	0.8638	0.1149	0.8502	0.8888	0.7147	0.0159	0.9305
PPARGC1B	-0.02393	0.07009	0.10443	0.14695	0.07647	0.1127	0.12961	-0.07068	0.11966	0.02313	-0.15374	-0.15793	-0.24653	0.01724	-0.00205	0.04282	-0.09397	0.08238	0.15895	-0.15151	0.19179	0.06101	0.34061	0.19131	0.34624	0.15659	0.09204	0.16069	0.1712	0.14526	0.04313	-0.06372	-0.02992	-0.00343	0.20214	0.07068	0.03626	0.28798	0.09903	-0.00664	0.04667	-0.03046	0.27929	-0.1233	0.56704	0.07744	0.0056	-0.30468	-0.23484
PPARGC1B	0.9038	0.723	0.5969	0.4556	0.6989	0.568	0.511	0.7208	0.5442	0.907	0.4347	0.4222	0.206	0.9306	0.9917	0.8287	0.6343	0.6769	0.4191	0.4415	0.3282	0.7578	0.0761	0.3295	0.0711	0.4262	0.6414	0.414	0.3837	0.4608	0.8275	0.7474	0.8799	0.9862	0.3023	0.7208	0.8547	0.1373	0.6161	0.9732	0.8136	0.8777	0.1501	0.5319	0.0017	0.6953	0.9774	0.1149	0.229
PPRAGC1A	-0.31676	-0.09347	0.08385	0.22806	0.26699	0.2787	0.3007	0.37584	0.38687	0.01586	-0.15918	-0.25938	0.0427	-0.16057	-0.25336	-0.33058	-0.32719	-0.2648	0.16685	-0.36684	0.43167	-0.16397	0.1693	0.03433	0.05163	0.3497	-0.05238	0.14184	0.22243	0.0203	-0.2083	0.18739	-0.0284	-0.03214	0.13989	0.41727	-0.22218	0.04202	-0.1831	-0.19498	0.22846	-0.29721	0.12624	-0.21277	0.36539	-0.14517	0.22515	0.19695	-0.24365
PPRAGC1A	0.1005	0.6361	0.6714	0.2431	0.1696	0.151	0.12	0.0487	0.042	0.9361	0.4185	0.1826	0.8292	0.4144	0.1933	0.0858	0.0892	0.1733	0.3961	0.0548	0.0218	0.4044	0.3891	0.8623	0.7941	0.0681	0.7912	0.4715	0.2553	0.9184	0.2875	0.3396	0.8859	0.871	0.4777	0.0272	0.2558	0.8319	0.351	0.3201	0.2423	0.1246	0.5221	0.277	0.0559	0.4611	0.2493	0.3151	0.2115
SCAP	-0.28899	-0.16664	-0.03378	0.09454	0.2355	0.1759	0.15561	0.36775	0.27363	-0.07003	-0.19619	-0.27927	0.18795	-0.15305	-0.27806	-0.29135	-0.25287	-0.36181	0.06448	-0.37755	0.26032	-0.09248	-0.08095	-0.09446	-0.07903	0.11379	0.05397	0.03197	0.05241	-0.01104	-0.11347	0.31925	-0.01536	-0.14887	0.2214	0.29354	-0.2623	0.19301	-0.17777	-0.10077	0.2962	-0.11375	-0.05431	0.00475	0.07941	-0.24808	0.08624	0.34725	-0.17277
SCAP	0.1358	0.3967	0.8645	0.6323	0.2277	0.3706	0.4291	0.0542	0.1588	0.7233	0.317	0.1501	0.3382	0.4368	0.1519	0.1325	0.1942	0.0585	0.7444	0.0476	0.1809	0.6397	0.6822	0.6326	0.6893	0.5643	0.785	0.8717	0.7911	0.9555	0.5654	0.0977	0.9382	0.4496	0.2575	0.1295	0.1775	0.3251	0.3654	0.6099	0.1259	0.5644	0.7837	0.9809	0.6879	0.2031	0.6626	0.0702	0.3793
SCD	0.1165	0.18122	0.17293	0.10939	0.06096	0.09858	0.20902	0.31017	0.30957	0.20362	0.12686	0.21912	0.11665	0.07005	0.05324	-0.04121	0.07536	0.17846	0.06435	0.1559	0.13644	0.05458	0.11053	0.00146	-0.04779	0.2133	-0.03062	0.07006	0.05323	0.11128	-0.03029	0.13062	0.0504	0.15242	-0.02492	0.09578	0.02712	-0.04309	0.03385	-0.16559	-0.05786	-0.08912	0.40625	-0.19586	0.07869	-0.15244	-0.09586	0.26406	-0.02362
SCD	0.5549	0.3561	0.3789	0.5795	0.758	0.6177	0.2858	0.1082	0.1089	0.2987	0.52	0.2626	0.5544	0.7232	0.7879	0.8351	0.7031	0.3636	0.7449	0.4282	0.4887	0.7826	0.5755	0.9941	0.8092	0.2758	0.8771	0.7232	0.7879	0.5729	0.8784	0.5076	0.799	0.4388	0.8998	0.6278	0.8911	0.8277	0.8642	0.3997	0.7699	0.652	0.0319	0.3179	0.6906	0.4387	0.6275	0.1745	0.905
SGPL1	-0.25174	-0.22732	-0.13041	-0.00923	0.09278	0.03157	-0.11379	-0.14792	-0.10361	-0.30749	-0.46531	-0.453	-0.21711	-0.32395	-0.28387	-0.09301	-0.36998	-0.47788	-0.05148	-0.43693	0.0261	-0.06211	-0.21846	-0.0782	-0.06384	-0.055	0.09813	-0.03422	0.05398	-0.06374	-0.07576	-0.06395	-0.18036	-0.22788	0.13214	0.00344	-0.26884	0.01746	-0.09686	-0.01003	0.29687	-0.158	-0.33148	-0.01262	0.03579	0.01573	0.42288	-0.15955	-0.32866
SGPL1	0.1963	0.2447	0.5083	0.9628	0.6386	0.8733	0.5642	0.4526	0.5998	0.1114	0.0126	0.0155	0.2671	0.0926	0.1432	0.6378	0.0526	0.0101	0.7947	0.0201	0.8951	0.7535	0.2641	0.6924	0.7469	0.781	0.6194	0.8627	0.785	0.7473	0.7016	0.7465	0.3584	0.2435	0.5027	0.9862	0.1666	0.9297	0.6239	0.9596	0.125	0.422	0.0849	0.9492	0.8565	0.9367	0.025	0.4174	0.0877
SPTLC2	-0.40756	-0.32648	-0.16195	0.02325	0.22404	0.10554	-0.03427	0.0428	-0.01151	-0.32903	-0.47776	-0.46287	-0.15279	-0.38615	-0.42043	-0.26371	-0.44549	-0.57573	-0.11339	-0.50843	0.08763	-0.23437	-0.21147	-0.14509	-0.1621	-0.141	0.09519	-0.07538	-0.01463	-0.1398	-0.22989	0.08177	-0.19327	-0.32168	0.17671	0.16357	-0.43647	0.04364	-0.21187	0.03583	0.3093	-0.22294	-0.42099	-0.14953	0.05431	-0.06311	0.38848	0.06324	-0.33198
SPTLC2	0.0313	0.09	0.4103	0.9065	0.2518	0.593	0.8625	0.8288	0.9537	0.0873	0.0101	0.0131	0.4376	0.0424	0.0259	0.1751	0.0175	0.0013	0.5656	0.0057	0.6575	0.23	0.28	0.4613	0.4099	0.4742	0.6299	0.703	0.9411	0.478	0.2393	0.6791	0.3244	0.0951	0.3684	0.4056	0.0202	0.8255	0.2791	0.8564	0.1092	0.2542	0.0257	0.4476	0.7837	0.7497	0.0411	0.7492	0.0844
SREBF1	0.46631	0.31713	0.12029	-0.08708	-0.17867	-0.13999	0.02578	0.15923	0.18279	0.36623	0.53368	0.65563	0.2494	0.42292	0.47878	0.32134	0.48976	0.60742	0.12488	0.62831	0.04483	0.33769	0.24122	0.2111	0.08756	0.30569	0.06123	0.08812	0.04878	0.20764	0.27314	0.04312	0.1559	0.32222	-0.05421	0.02571	0.43752	-0.03813	0.31807	-0.05191	-0.17913	0.20616	0.4751	0.14447	0.0029	0.06264	-0.16349	0.28777	0.38177
SREBF1	0.0124	0.1001	0.5421	0.6595	0.363	0.4774	0.8964	0.4183	0.3518	0.0553	0.0034	0.0002	0.2006	0.0249	0.01	0.0954	0.0082	0.0006	0.5266	0.0003	0.8208	0.0788	0.2163	0.2809	0.6577	0.1137	0.7569	0.6557	0.8053	0.289	0.1596	0.8275	0.4282	0.0945	0.7841	0.8967	0.0199	0.8472	0.099	0.7931	0.3617	0.2926	0.0106	0.4633	0.9883	0.7515	0.4058	0.1376	0.045
STK11	-0.19924	-0.1365	-0.0555	0.00445	0.14428	0.04607	-0.02375	-0.00122	-0.07061	-0.15936	-0.2373	-0.30077	-0.14266	-0.37868	-0.32295	-0.36172	-0.24285	-0.29397	-0.15578	-0.22348	-0.09626	-0.18497	-0.30406	-0.26043	-0.33176	-0.26584	-0.20928	-0.11792	-0.16771	-0.20478	-0.27746	0.08187	-0.24867	-0.2837	-0.20977	-0.27271	-0.27847	-0.10158	-0.36341	-0.39018	-0.19531	-0.22522	0.33335	-0.47721	0.09546	-0.36903	0.13381	-0.02383	-0.13201
STK11	0.3094	0.4885	0.7791	0.9821	0.4639	0.8159	0.9045	0.9951	0.721	0.4179	0.224	0.1199	0.469	0.0469	0.0937	0.0586	0.2131	0.1289	0.4286	0.253	0.6261	0.346	0.1157	0.1807	0.0846	0.1715	0.2852	0.5501	0.3936	0.2959	0.1529	0.6788	0.202	0.1435	0.284	0.1603	0.1513	0.607	0.0573	0.0401	0.3193	0.2492	0.083	0.0102	0.6289	0.0533	0.4972	0.9042	0.5031
THRSP	-0.02489	0.09073	0.2064	0.28427	0.33944	0.35816	0.38006	0.58412	0.44441	0.22201	0.00738	-0.14236	0.20023	-0.06407	-0.10594	-0.1402	-0.0885	-0.24685	0.26811	-0.23704	0.43313	0.12156	-0.04719	0.11919	0.12581	0.3509	0.3423	0.30204	0.30005	0.23719	-0.01947	0.58049	0.12485	-0.03468	0.44355	0.39004	-0.16129	0.22191	0.07707	-0.14871	0.09479	0.13708	0.0265	0.10125	-0.04028	-0.11626	0.25132	0.38617	-0.21576
THRSP	0.9	0.6461	0.292	0.1426	0.0772	0.0613	0.046	0.0011	0.0178	0.2562	0.9703	0.4699	0.307	0.746	0.5916	0.4767	0.6543	0.2054	0.1678	0.2246	0.0213	0.5378	0.8115	0.5458	0.5235	0.0671	0.0746	0.1183	0.1208	0.2243	0.9217	0.0012	0.5267	0.8609	0.0181	0.0402	0.4122	0.2564	0.6967	0.4501	0.6314	0.4867	0.8935	0.6082	0.8387	0.5558	0.197	0.0424	0.2702
SREBF2	0.12974	0.30621	0.33339	0.3244	0.30165	0.31463	0.30869	0.18963	0.33842	0.23053	-0.04482	-0.07442	0.10027	-0.02427	0.00564	-0.01912	-0.03026	0.03565	0.2874	-0.09834	0.2518	0.2104	-0.01435	0.16861	0.0438	0.32592	0.01345	0.2433	0.27479	0.14639	0.15038	0.20641	0.15455	0.32643	0.16633	-0.06792	0.19112	0.07964	0.06886	-0.13895	0.14859	0.10312	0.36172	-0.04251	0.3459	0.16723	0.47483	-0.1047	-0.29811
SREBF2	0.5189	0.1203	0.0892	0.0988	0.1262	0.11	0.1172	0.3435	0.0842	0.2473	0.8243	0.7122	0.6188	0.9044	0.9777	0.9246	0.8809	0.8599	0.1461	0.6256	0.2051	0.2922	0.9434	0.4005	0.8283	0.0971	0.9469	0.2214	0.1654	0.4662	0.454	0.3016	0.4415	0.0966	0.407	0.7364	0.3396	0.6929	0.7329	0.4894	0.4595	0.6087	0.0637	0.8333	0.0772	0.4044	0.0123	0.6033	0.131
ACSS1	0.38716	0.42586	0.30363	0.12572	0.01692	0.05566	0.09974	-0.0079	0.05477	0.25036	0.19723	0.31103	0.09961	0.1548	0.20776	0.17128	0.25776	0.37291	0.1363	0.34339	-0.05455	0.22737	0.06413	0.16716	-0.02904	0.11846	-0.06889	0.12476	0.10321	0.12582	0.16717	-0.03991	0.14597	0.39407	-0.1263	-0.23367	0.33725	-0.0028	0.10966	0.00028	-0.19633	0.12561	0.41648	0.06464	0.15211	0.18879	0.11639	-0.1004	0.02398
ACSS1	0.0507	0.0301	0.1316	0.5406	0.9346	0.7871	0.6278	0.9695	0.7905	0.2174	0.3342	0.122	0.6283	0.4502	0.3085	0.4028	0.2036	0.0606	0.5067	0.0859	0.7913	0.264	0.7556	0.4144	0.888	0.5644	0.7381	0.5437	0.6159	0.5402	0.4144	0.8465	0.4768	0.0464	0.5387	0.2506	0.092	0.9892	0.5938	0.9989	0.3364	0.5409	0.0343	0.7537	0.4582	0.3557	0.5713	0.6256	0.9074
ACSS2	0.16852	0.31015	0.32409	0.26939	0.13686	0.25919	0.27677	0.22966	0.23245	0.2186	0.0353	0.10808	0.06251	-0.02098	-0.02602	-0.10583	-0.03286	0.06625	0.14887	0.0491	0.0991	0.05944	-0.07657	-0.00373	-0.11954	0.12862	-0.12162	0.09307	0.12129	0.01752	0.01068	0.11245	0.09123	0.25074	0.05694	-0.16717	0.15254	-0.04382	-0.08074	-0.08687	-0.14109	-0.02328	0.41403	-0.14026	0.29276	0.18265	0.17138	0.03263	-0.14607
ACSS2	0.4105	0.1231	0.1063	0.1832	0.505	0.201	0.1711	0.2591	0.2532	0.2833	0.8641	0.5992	0.7616	0.919	0.8996	0.6069	0.8734	0.7478	0.4679	0.8117	0.63	0.773	0.71	0.9856	0.5608	0.5312	0.554	0.6511	0.555	0.9323	0.9587	0.5844	0.6576	0.2167	0.7823	0.4143	0.4569	0.8317	0.695	0.673	0.4918	0.9101	0.0355	0.4943	0.1467	0.3718	0.4025	0.8743	0.4765
[truncated: 58 more columns]
